# Supplementary material for: Origin and evolution of MIR1444 genes in Salicaceae
Source: Sci Rep. 2017 Jan 10;7:39740. doi: 10.1038/srep39740 (PMC5223194; doi:10.1038/srep39740)
Supplement: Supplementary Dataset 1 [file srep39740-s2.xls]

## Sheet: Sheet1
Table S1. A list of high throughput illumina and 454 RNA-seq data analyzed.
Plant species	Accession No.	Run No.
P. trichocarpa	SRX377987, SRX435207–SRX435209, SRX472726	SRR1030352, SRR1121301-SRR1121303, SRR1171652
P. euphratica	SRX025568, SRX025570, SRX025571, SRX033027, SRX033028, SRX047542, SRX047543, SRX306524, SRX314777, SRX316169, SRX335446, SRX335452, SRX335454, SRX335458, SRX335459, SRX337854	SRR064170, SRR064168, SRR064169, SRR077258, SRR077259, SRR124475, SRR124476, SRR901769, SRR921507, SRR922436, SRR952700-SRR952709, SRR952725, SRR952726, SRR952753, SRR952754, SRR955312, SRR956808
P. tomentosa	SRX1014015, SRX1014128-SRX1014130, SRX203281, SRX203288, SRX335447, SRX335449, SRX335455-SRX335457, SRX389392, SRX389421, SRX467610, SRX467612, SRX467616, SRX468207, SRX468238, SRX468240, SRX468242, SRX468243, SRX471197, SRX475640, SRX500342, SRX647504, SRX647505	SRR1045989, SRR1045990, SRR1046024, SRR1046051, SRR1165180, SRR1165183, SRR1165187, SRR1165192, SRR1165195, SRR1165197, SRR1165871, SRR1165877, SRR1165900, SRR1165901, SRR1165903-SRR1165908, SRR1169713, SRR1175905, SRR1462339, SRR1508228, SRR1508229, SRR2002450, SRR2002561-SRR2002563, SRR611805, SRR611821, SRR952710-SRR952716, SRR952719-SRR952724, SRR952728-SRR952737, SRR952739-SRR952752
P. deltoids	SRX984229-SRX984240	SRR1958925-SRR1958936
P. balsamifera	SRX984217-SRX984228	SRR1958913-SRR1958924
P. tremula	ERX234896-ERX234912, ERX352875-ERX352898	ERR260308-ERR260324, ERR380498-ERR380521
P. tremuloides	SRX176699, SRX180285, SRX180868, SRX181185, SRX181187, SRX984205-SRX984207	SRR1958901-SRR1958903, SRR540223, SRR546216-SRR546218, SRR547441, SRR548283
P. simonii	SRX558383, SRX559467-SRX559471	SRR1300615, SRR1300617-SRR1300619, SRR1310329, SRR1310330
P. pruinosa	SRX245885-SRX245887, SRX389471, SRX389474, SRX389476, SRX389479, SRX389481, SRX389482	SRR1046128, SRR1046132, SRR1046146, SRR1046154, SRR1046160, SRR1046321, SRR765944, SRR765946, SRR765947
S. purpurea	ERX1058840-ERX1058843, ERX1058861-ERX1058863, ERX1183950-ERX1183959, ERX364629-ERX364632	ERR1104419-ERR1104428, ERR392399-ERR392402, ERR980747-ERR980750, ERR980768-ERR980770
S. suchowensis	SRX388824	SRR1045066
S. matsudana	SRX371705, SRX413563, SRX422679, SRX469313	SRR1024108, SRR1086819, SRR1103335, SRR1167984
Idesia polycarpa	SRX1421098	SRR2911364
