# Supplementary material for: Origin and evolution of MIR1444 genes in Salicaceae
Source: Sci Rep. 2017 Jan 10;7:39740. doi: 10.1038/srep39740 (PMC5223194; doi:10.1038/srep39740)
Supplement: Supplementary Dataset 2 [file srep39740-s3.xls]

## Sheet: Sheet1
Table S2. Full-length and partial PPO sequences in P. trichocarpa, P. euphratica, S. purpurea and S. suchowensis
Gene name	Genomic DNA sequence	Coding sequence	Amino acid sequence
PtrPPO1	ATGTCCACCTTATCTTTCAGTCCTTTCTTTCCAAAACCACAGCATGTTACCAAAACCAAAAGGCTGAATCACCCATACGTCCCTAGAGTTTCATGCAAAGCCACAGATGATACACAAAACCCTCCCACGAGAAGAGACGTCCTCATCGGTCTAGGAGGCCTATATAGCGCTACCAATCTTGCTGACCGAACTGCCTTTGCTAAGCCAATCACCCCTCCAGACTTGACCAAATGTGAGTTGGTGGACTTACCAAACCCCGAAAATCCATCAAACTGTTGCACTCCATTACCCAAAAAGATCATAGACTTCAGACCTCCTTCTCCATTCTCCCCGCTACGCACTAGACGTGCGGCCCATTTAGTTGACGAAGACTACGTCGCCAAATATGCTGAAGCCATT…	ATGTCCACCTTATCTTTCAGTCCTTTCTTTCCAAAACCACAGCATGTTACCAAAACCAAAAGGCTGAATCACCCATACGTCCCTAGAGTTTCATGCAAAGCCACAGATGATACACAAAACCCTCCCACGAGAAGAGACGTCCTCATCGGTCTAGGAGGCCTATATAGCGCTACCAATCTTGCTGACCGAACTGCCTTTGCTAAGCCAATCACCCCTCCAGACTTGACCAAATGTGAGTTGGTGGACTTACCAAACCCCGAAAATCCATCAAACTGTTGCACTCCATTACCCAAAAAGATCATAGACTTCAGACCTCCTTCTCCATTCTCCCCGCTACGCACTAGACGTGCGGCCCATTTAGTTGACGAAGACTACGTCGCCAAATATGCTGAAGCCATT…	MSTLSFSPFFPKPQHVTKTKRLNHPYVPRVSCKATDDTQNPPTRRDVLIGLGGLYSATNLADRTAFAKPITPPDLTKCELVDLPNPENPSNCCTPLPKKIIDFRPPSPFSPLRTRRAAHLVDEDYVAKYAEAISLMKSLPEDDPRNFYQQANVHCAYCNGAYEQVGFPKLEIDVHSCWFFFPWHRYYLYFYERILGKLINDPTFALPFWNWDSPSGMQMPYIFTDPKSPLYDQFRDQNHQPPILLDLDYGAGYPNPTNANQLYSSNLTVMYKQMVSGAAKPTLFFGKSYRAGEDTSPGAGTIETTPHNNIHRWTGDPTQENNEDMGNFYSAARDPIFFCHHSNVDRMWTIWKTIPGGTRRDISDPDWLNSEFLFYNENAELVRCKVSDCLDNTGLRYTY…
PtrPPO2	ATGGCTTCCTTTATCTCTCTTTCCAGTAGCATCCCTTTAGCTGCCTCCTCTTTCTTGCCTTCCTTCCCGAAAACACACCGAGTTTCCAGAATTAAAAAGCCAAACCGTCCCGATATCCCGATTGTTTCTTGCAAATCAGGCAAGAATGATCATGAACAAAACCCTGCCACCAGAAGAGATGTGCTCATTGGTCTCGGTGGACTCTATGGAGCAACTAGTCTTAGTGATCCATTTGCCTATGCTAACCCCATTGCACCCCCAGACATAACCCAATGTGAGCTAGTTACCCTGCCAACCGAAAGTGACCCCTCGAACTGTTGCCCTCCAACATCCACAAAGATCAAAAACTTCGAATTCCCTTCTGCGTCCTCCCCAATGCGCATTAGGCCTGCTGCTCAT…	ATGGCTTCCTTTATCTCTCTTTCCAGTAGCATCCCTTTAGCTGCCTCCTCTTTCTTGCCTTCCTTCCCGAAAACACACCGAGTTTCCAGAATTAAAAAGCCAAACCGTCCCGATATCCCGATTGTTTCTTGCAAATCAGGCAAGAATGATCATGAACAAAACCCTGCCACCAGAAGAGATGTGCTCATTGGTCTCGGTGGACTCTATGGAGCAACTAGTCTTAGTGATCCATTTGCCTATGCTAACCCCATTGCACCCCCAGACATAACCCAATGTGAGCTAGTTACCCTGCCAACCGAAAGTGACCCCTCGAACTGTTGCCCTCCAACATCCACAAAGATCAAAAACTTCGAATTCCCTTCTGCGTCCTCCCCAATGCGCATTAGGCCTGCTGCTCAT…	MASFISLSSSIPLAASSFLPSFPKTHRVSRIKKPNRPDIPIVSCKSGKNDHEQNPATRRDVLIGLGGLYGATSLSDPFAYANPIAPPDITQCELVTLPTESDPSNCCPPTSTKIKNFEFPSASSPMRIRPAAHLVDKAYLAKYAKAIALMKSLPDDDPRSFKSQADVHCAYCDGAYHQAGFPDLDLQIHFSWLFFPWHRLYLYYFERILGKLIDDPTFALPFWNWDAPAGMQMPAIFTDPKSPLYDPLRDANHQPPTLLDLNYAKGDANPDPAKAGELYASNLNVMYRQMVSGATKPTLFFGKPYRAGDDPSPGMGTIETTPHTQIHYWTGDPNQTNGENMGNFYSAGRDPIFYCHHSNVDRMWDLWKKIPGGKRKDIEDPDWLNSEFLFWDENKELVR…
PtrPPO3	ATGGCTTCTATCTCTCCTTCCACCACCACGCCAACCACCATCTCTAGCTCCACTTTCTTCCCTTCATTCCCTAAAACATCCCAACTTTCCTTGATCAAGAAGAGAAACCATCGTTACACCCCTAGATTTTCATGCAGAGCCACAAATGATGATTCGCAAAACCCTACCACCAGAAGAGATTTACTTATTGGTCTAGGAGGCCTGTATGGGGCAACAAGTCTTAGTGATCCATTTGCCTTCGCTGCGCCAGTGTCTGCTCCTGATATCTCCAAATGTGGCAGGGCAGACTTGCCCACCGGTGCGAATGAAACAAACTGTTGCCCTCCAGTACCATCTACCAAGATCCTAGACTTCAAGCGCCCTCCTTCAAATGCCCCATTACGTGTTAGACCAGCAGCT…	ATGGCTTCTATCTCTCCTTCCACCACCACGCCAACCACCATCTCTAGCTCCACTTTCTTCCCTTCATTCCCTAAAACATCCCAACTTTCCTTGATCAAGAAGAGAAACCATCGTTACACCCCTAGATTTTCATGCAGAGCCACAAATGATGATTCGCAAAACCCTACCACCAGAAGAGATTTACTTATTGGTCTAGGAGGCCTGTATGGGGCAACAAGTCTTAGTGATCCATTTGCCTTCGCTGCGCCAGTGTCTGCTCCTGATATCTCCAAATGTGGCAGGGCAGACTTGCCCACCGGTGCGAATGAAACAAACTGTTGCCCTCCAGTACCATCTACCAAGATCCTAGACTTCAAGCGCCCTCCTTCAAATGCCCCATTACGTGTTAGACCAGCAGCT…	MASISPSTTTPTTISSSTFFPSFPKTSQLSLIKKRNHRYTPRFSCRATNDDSQNPTTRRDLLIGLGGLYGATSLSDPFAFAAPVSAPDISKCGRADLPTGANETNCCPPVPSTKILDFKRPPSNAPLRVRPAAHLADKDYIAKYKKAIELMKALPEDDPRSFMQQADVHCAYCNGAYDQVGFPNLEIQVHNSWLFFPFHRYYLYFYEKILGKLIDDPTFALPFWNWDSPGGMQLPAMYADPNSPLYDSLRNKNHQPPTLLDLDWSGTDTPTSNEEQLSSNLTIMYRQMVSNGKTPRLFFGGAYRAGDEPGPEPGPIENIPHGPVHIWTGDNTQPNSEDMGNFYSAARDPIFFCHHSNVDRMWSVWKTLGGRRTDLTDPDWLNASFFFYDENANPVRVKV…
PtrPPO4	ATGGCGTCCTGTATCTCTCTTTCCAGTAGCATCCCTTTAGCTGCCTCCTCTTTCTTGCCTTCCTTCCCGAAAACACACCAAGTTTCCAGAGTTAAAAAGCCAAACCGTCCCAATATCCCGATTGTTTCTTGCAAATCAGGCAAGAATGATCATGAACAAAACCCTGCCACCAGAAGAGATCTGCTCATTGGTCTCGGTGGACTCTATGGAGCAACTAGTCTTAGTGATCCATTTGCCTATGCTAACCCCATTGCACCCCCAGACATAACCCAATGTGAGCTAGTTACCCTGCCATCCGAAAGTAATCCCACGAACTGTTGCCCTCAAACATCCACAAAGATCAAAAACTTCGAATTCCCTTCTGCGTCCTCCCCAATGCGCATTAGGCCTGCTGCTCAT…	ATGGCGTCCTGTATCTCTCTTTCCAGTAGCATCCCTTTAGCTGCCTCCTCTTTCTTGCCTTCCTTCCCGAAAACACACCAAGTTTCCAGAGTTAAAAAGCCAAACCGTCCCAATATCCCGATTGTTTCTTGCAAATCAGGCAAGAATGATCATGAACAAAACCCTGCCACCAGAAGAGATCTGCTCATTGGTCTCGGTGGACTCTATGGAGCAACTAGTCTTAGTGATCCATTTGCCTATGCTAACCCCATTGCACCCCCAGACATAACCCAATGTGAGCTAGTTACCCTGCCATCCGAAAGTAATCCCACGAACTGTTGCCCTCAAACATCCACAAAGATCAAAAACTTCGAATTCCCTTCTGCGTCCTCCCCAATGCGCATTAGGCCTGCTGCTCAT…	MASCISLSSSIPLAASSFLPSFPKTHQVSRVKKPNRPNIPIVSCKSGKNDHEQNPATRRDLLIGLGGLYGATSLSDPFAYANPIAPPDITQCELVTLPSESNPTNCCPQTSTKIKNFEFPSASSPMRIRPAAHLVDKASLAKYAKAIALMKSLPDDDPRSFKSQANVHCAYCDGAYHQAGFPDLQLQIHFSWLFFPWHRAYLYYFERILGKLIDDPTFALPFWNWDAPAGDANPDPARAEELYASNLNVMYRQMVSGATKPTLFFGKPYRAGDDPSPGMGTIETTPHTQIHIWTGDPNQTKGENMGNFYSAGRDPIFYCHHSNVDRMWDLWKKIPGGKRKDIEDPDWLNSEFLFWDENKELVRVKVKDTLDTKKLGYGFQDVPIPWLTTRATPKLTRQE…
PtrPPO5	ATGGCGTCCTGTATCTCTCTTTCCAGTAGCATCCCTTTAGCTGCCTCCTCTTTCTTGCCTTCCTTCCCGAAAACACACCAAGTTTCCAGAGTTAAAAAGCCAAACCGTCCCAATATCCCGATTGTTTCTTGCAAATCAGGCAAGAATGATCATGAACAAAACCCTGCCACCAGAAGAGATCTGCTCATTGGTCTCGGTGGACTCTATGGAGCAACTAGTCTTAGTGATCCATTTGCCTATGCTAACCCCATTGCACCCCCAGACATAACCCAATGTGAGCTAGTTACCCTGCCATCCGAAAGTAATCCCACGAACTGTTGCCCTCAAACATCCACAAAGATCAAAAACTTCGAATTCCCTTCTGCGTCCTCCCCAATGCGCATTAGGCCTGCTGCTCAT…	ATGGCGTCCTGTATCTCTCTTTCCAGTAGCATCCCTTTAGCTGCCTCCTCTTTCTTGCCTTCCTTCCCGAAAACACACCAAGTTTCCAGAGTTAAAAAGCCAAACCGTCCCAATATCCCGATTGTTTCTTGCAAATCAGGCAAGAATGATCATGAACAAAACCCTGCCACCAGAAGAGATCTGCTCATTGGTCTCGGTGGACTCTATGGAGCAACTAGTCTTAGTGATCCATTTGCCTATGCTAACCCCATTGCACCCCCAGACATAACCCAATGTGAGCTAGTTACCCTGCCATCCGAAAGTAATCCCACGAACTGTTGCCCTCAAACATCCACAAAGATCAAAAACTTCGAATTCCCTTCTGCGTCCTCCCCAATGCGCATTAGGCCTGCTGCTCAT…	MASCISLSSSIPLAASSFLPSFPKTHQVSRVKKPNRPNIPIVSCKSGKNDHEQNPATRRDLLIGLGGLYGATSLSDPFAYANPIAPPDITQCELVTLPSESNPTNCCPQTSTKIKNFEFPSASSPMRIRPAAHLVDKASLAKYAKAIALMKSLPDDDPRSFKSQANVHCAYCDGAYHQAGFPDLELQIHFSWLFFPWHRAYLYYFERILGKLIDDPTFALPFWNWDAPAGMQIPAIFTDPKSPLYDPLRDANHQPPTLFDLNYATGDANPDPAKAEELYASNLNVMYRQMVSGATKPTLFFGKPYRAGDDPSPGMGTIETTPHTQIHIWTGDPNQTKGENMGNFYSAGRDPIFYCHHSNVDRMWDLWKKIPGGKRKDIEDPDWLNSEFLFWDENKELVR…
PtrPPO6	ATGGCTTCCTTTATCTCTCTTTCCAGTAGCATCCCTTTAGCTGCCTCCTCTTTCTTGCCTTCCTTCCCGAAAACACACCGAGTTTCCAGAATTAAAAAGCCAAACCGTCACAATATCCCGATTGTTTCTTGCAAATCAGGCAAGAATGATCATGAACAAAACCCTGCCACCAGAAGAGATCTGCTCATTGGTCTCGGTGGACTCTATGGAGCAACTAGTCTTAGTGATCCGTTTGCCTATGCTAACCCCATTGCACCCCCAGACATAACCCAATGTGAGCTAGTTACCCTGCCAACCGAAAGTGACCCCTCGAACTGTTGCCCTCCAACATCCACAAAGATCAAAAACTTCGAATTCCCTTCTGCGTCCTCCCCAATGCGCATTAGGCCTGCTGCTCAT…	ATGGCTTCCTTTATCTCTCTTTCCAGTAGCATCCCTTTAGCTGCCTCCTCTTTCTTGCCTTCCTTCCCGAAAACACACCGAGTTTCCAGAATTAAAAAGCCAAACCGTCACAATATCCCGATTGTTTCTTGCAAATCAGGCAAGAATGATCATGAACAAAACCCTGCCACCAGAAGAGATCTGCTCATTGGTCTCGGTGGACTCTATGGAGCAACTAGTCTTAGTGATCCGTTTGCCTATGCTAACCCCATTGCACCCCCAGACATAACCCAATGTGAGCTAGTTACCCTGCCAACCGAAAGTGACCCCTCGAACTGTTGCCCTCCAACATCCACAAAGATCAAAAACTTCGAATTCCCTTCTGCGTCCTCCCCAATGCGCATTAGGCCTGCTGCTCAT…	MASFISLSSSIPLAASSFLPSFPKTHRVSRIKKPNRHNIPIVSCKSGKNDHEQNPATRRDLLIGLGGLYGATSLSDPFAYANPIAPPDITQCELVTLPTESDPSNCCPPTSTKIKNFEFPSASSPMRIRPAAHLVDKAYVAKYAKAIALMKSLPDDDPRSFKSQADVHCAYCDGAYHQAGFPDLDLQIHFSWLFFPWHRLYLYYFERILGKLIDDPTFALPFWNWDAPAGMQMPAIFTDPESPLYDPLRDANHQPPTLLDLNYAKGDANPDPAKAGELYASNLNVMYRQMVSGATKPTLFFGKPYRAGDDPSPGMGTIETTPHTQIHYWTGDPNQTNGENMGNFYSAGRDPIFYCHHSNVDRMWDLWKKIPGGKRKDIEDPDWLNSEFLFWDENKELVR…
PtrPPO7	ATGGGTGAACTCAATTTCCTCAAATTCTCTAGCAAGTTTAGACAGGTATTCTTGGTAAGGTCTCAATTGTTCGTCCCTAGTTTTCCATTTTCCTTTCACTAGGCAAATAATTAGCATTGAGTCTCCATACACATCTATCTTTCTGATTTTTAGCTCCAATGCAGCCTCTAAACCGAGAATGCAATCTTCATACTCAGTTGTGTTGTTAGTGCACCCAAACTGCAACTTAACTGAAACCGGATACTGTTTCTTATTAGGAGAGATTATCATTGCACCTGTTTCGTTACCACATACATTTACAGCACCATCAAAGTACATAGTCCACCACTTTGATTTCCCTTCCTCGACTACAAGCACATCTTCATCAGGAAAATCAAAGTTTAACGGCTCATAATCTTC…	ATGGGTGAACTCAATTTCCTCAAATTCTCTAGCAAGTTTAGACAGGTAATAAATGACGCCAAAGCCATTGCACTGATGAAAAGTCTTCCTGACGATGATCCACGTAGCTTCAAGAGCCAAGCCGACGTTCACTGCGCTTATTGTGATGGTGCTTATCACCAAGCAGGCTTTCCTGATTTAGACCTTCAAATTCACTTCTCAATCTTGGGTAAACTGATTGATGATCCAACTTTCGCTTTGCCTTTCTGGAATTGGGATGCCCCTGCCGGCATGCAAATGCCAGCCATTTTTACTGACCCCAAATCACCACTTTATGACCCCCTTCGCGACGCGAATCACCAACCTCCGACATTGCTTGATCTTAATTACGCGAAAGGAGATGCGAATCCAGACCCTGCA…	MGELNFLKFSSKFRQVINDAKAIALMKSLPDDDPRSFKSQADVHCAYCDGAYHQAGFPDLDLQIHFSILGKLIDDPTFALPFWNWDAPAGMQMPAIFTDPKSPLYDPLRDANHQPPTLLDLNYAKGDANPDPAKAEELYASNLNVMYRQMVSGATKPTLFFGKPYRAGDDSSPGMGTIETTPHTQIHYWTGDPNQTNGENMGNFYSAGRDPIFYCHHSNVDRMWDMWKKIPGGKRKDIEDPDWLNSEFLFWDENKELVRVKVKDTLDTKKLRYGFQDVPIPWLKTRPAPKLTRQEKSRRAAKKTVVLTPISAFPVVLDKVVSVEVSRPKKSRSATEKEDEDEVLVIEGIEFEENQLIKFDVLVNDEPDSPGGPDKSEFAGSFVNVPHKHAKKSKTTMVL…
PtrPPO8	ATGGCTTCCTGTATCTCTCTTTCCAGTAGCATCCCTTTAGCTGCCTCCTCTTTCTTGCCTTCCTTCCCAAAAACACACCGAGTTTCCAGATTTAAAAAGCCAAACCGTCACAATATCCCGATTGTTTCTTGCAAATCAGGCAAAAATGATCATGAACAAAACCCTGCCACCAGAAGAGATCTGCTCATTGGTCTCGGTGGACTCTATGGAGCAACTAGTCTTAGTGATCCATTTGCCTATGCTAACCCCATTGCACCCCCAGACATAACCCAATGTGAGCTAGTTACCCTGCCAACCGAAAGTGACCCCTCGAACTGTTGCCCTCCAACATCCACAAAGATCAAAAACTTCGAATTCCCTTCTGCGTCCTCCCCAATGCGCATTAGGCCTGCTGCTCAT…	ATGGCTTCCTGTATCTCTCTTTCCAGTAGCATCCCTTTAGCTGCCTCCTCTTTCTTGCCTTCCTTCCCAAAAACACACCGAGTTTCCAGATTTAAAAAGCCAAACCGTCACAATATCCCGATTGTTTCTTGCAAATCAGGCAAAAATGATCATGAACAAAACCCTGCCACCAGAAGAGATCTGCTCATTGGTCTCGGTGGACTCTATGGAGCAACTAGTCTTAGTGATCCATTTGCCTATGCTAACCCCATTGCACCCCCAGACATAACCCAATGTGAGCTAGTTACCCTGCCAACCGAAAGTGACCCCTCGAACTGTTGCCCTCCAACATCCACAAAGATCAAAAACTTCGAATTCCCTTCTGCGTCCTCCCCAATGCGCATTAGGCCTGCTGCTCAT…	MASCISLSSSIPLAASSFLPSFPKTHRVSRFKKPNRHNIPIVSCKSGKNDHEQNPATRRDLLIGLGGLYGATSLSDPFAYANPIAPPDITQCELVTLPTESDPSNCCPPTSTKIKNFEFPSASSPMRIRPAAHLVDKAYVAKYAKAIALMKSLPDDDPRSFKRQADVHCAYCDGAYHQAGFPDLDLQIHFSWLFFPWHRLYLYYFERILGKLIDDPTFALPFWNWDAPAGMQMPAIFTDPKSPLYDPLRDANHQPPILLDLNYATGDANPDPAKAEELYASNLNVMYRQMVSGATKPTLFFGKPYRAGDDPSPGMGTIETTPHTEIHFWTGDPNQTNGENMGNFYSAGRDPIFFCHHSNVDRMWDLWKKIPGGKRKDFKDPDWLNSEFLFWNENKELVR…
PtrPPO9	ATGGAGCAACTAGTCTTAGTGATCCATTTGCCTATGCTAACCCCATTTGCACCCCCAGACATAACCCAATGTGAGCTAGTTCCCCTGCCAACCGAAAGTGACCCCTCGAACTGTTGCCCTCCAACATCCACAAAGATCAAAAACTTCGAATTCCCTTCTGCGTCCTCCCCAATGCGCATTAGGCCTGCTGCTCATTTAGTTGATAAAGCCTACGTAGCTAAATACGCCAAAGCCATTGCACTGATGAAAAGTCTTCCTGACGATGATCCACGTAGCTTCAAGAGCCAAGCCGACGTTCATTGTGCTTATTGTGATGGCGCTTATCACCAAGCAGGCTTTCCTGATTTAGACCTTCAAATTCACTTCTCGTGGCTCTTCTTTCCCTGGCATAGACTCTAT…	ATGGAGCAACTAGTCTTAGTGATCCATTTGCCTATGCTAACCCCATTTGCACCCCCAGACATAACCCAATGTGAGCTAGTTCCCCTGCCAACCGAAAGTGACCCCTCGAACTGTTGCCCTCCAACATCCACAAAGATCAAAAACTTCGAATTCCCTTCTGCGTCCTCCCCAATGCGCATTAGGCCTGCTGCTCATTTAGTTGATAAAGCCTACGTAGCTAAATACGCCAAAGCCATTGCACTGATGAAAAGTCTTCCTGACGATGATCCACGTAGCTTCAAGAGCCAAGCCGACGTTCATTGTGCTTATTGTGATGGCGCTTATCACCAAGCAGGCTTTCCTGATTTAGACCTTCAAATTCACTTCTCGTGGCTCTTCTTTCCCTGGCATAGACTCTAT…	MEQLVLVIHLPMLTPFAPPDITQCELVPLPTESDPSNCCPPTSTKIKNFEFPSASSPMRIRPAAHLVDKAYVAKYAKAIALMKSLPDDDPRSFKSQADVHCAYCDGAYHQAGFPDLDLQIHFSWLFFPWHRLYLYYFERILGKLIDGPTFALPFWNWDAPAGMQMPAIFTDPESPLYDPLRDANHQPPTLLDLNYAKGDANPDPAKAEELYASNLNVMYRQMVSGATKPTLFFGKPYRAGDDPSPGMAFAIPPPMGTIETTPHTQIHYWTGDPNQTNGENMGNFYSAGRDPIFYCHHSNVDRMWDLWKKIPGGKRKDIEDPDWLNSEFLFWDENKELVRVKVKDTLDTKKLRYGFQDVPIPWLKTRATPKLTRQEKSRRAAKKSVVLTPISAFPVVLDK…
PtrPPO10	ATGGTTGCTGCTGCGAAGGGTTCTGTTGGGTTTGTATGACGGCTGCTGTTATGGAAGCGATTTATAAAATTAGGGCAAGAGACAGTCAAGATCGACTGCTCTGATACCATAACAGATCTTGTGAAAATACTGCTTTATTATCTCTTTTCATATAACAGCAGACGGTTATATATATACAAAGCCTAGGAAGCTATTTTAGGAATATTATTACGGGCCTATAATCTTGCAGAATTAAATACAATAAATCAAACTAATTAGGAATATACAGCTCATTGACACATATAACATCCAATCTGAATCACAACCTCTCATTCCTCTCCTACTTTCAGCCTCACCGTAATGTCCACCTTATCTTTCGATCAGTCCTTTCTTTCCAAAACCACTGCAAGTTACCAAAAC…	ATGGTTGCTGCTGCGAAGGGTTCTGTTGGTCCTTTCTTTCCAAAACCACTGCAAGTTACCAAAACCAAAAGGCTGAATCACCCTTACGTTTCTAGAGTTTCATGCAAAGCCACAGATGATACACAAAACCTTGCCACGAGAAGAGACGTCCTCATCGGTCTAGGAGGCCTATATAGCGCTACCAATCTTATTGACCGAACTGCCTATGCTAAGCCAATCACCCCTCCAGACTTGACCAAATGTGAGTTGGTGGACTTACCAAACCCCGAAAATCCAACAAACTGTTGCTCTCCGTTACCCAAAAAGATCATAGACTTCAGACTCCCTTCTCCATCCTCCCCGCTACGCACTAGACGTGCGGCCCATTTAGTTGACGAAGACTACGTGGCCAAATATGCT…	MVAAAKGSVGPFFPKPLQVTKTKRLNHPYVSRVSCKATDDTQNLATRRDVLIGLGGLYSATNLIDRTAYAKPITPPDLTKCELVDLPNPENPTNCCSPLPKKIIDFRLPSPSSPLRTRRAAHLVDEDYVAKYAEAISLMKSLPEDDPRNFYQQANVHCHPPPPPPCACCNGAYEQVGFPKLKIDVHSGWLFFPWHSYHLYFYERILGKLINDPTFALPFWNWDSPSGMQMPYIFTDPKSPLYDQFRDQNHQPPTLLDLDYGAGDHNPTNANQLYSTKPTLFFGKPYRAGEDSSPGAGTIETTPHNNIHRWTGDPTQENTEDMGNFYSAARDPIFFCHHSNVDRMWTIWKTIPGGTRRDISDRDWLNSEFIFYNENAELVRCKVRDCLDNRRLRYTYQNV…
PtrPPO11	ATGAAAAGTAGTACTGTACTAAAATTAGTATTCCCTCATCTTATAAAAAGGGCCTCTAACTTTTTCATTATCCATCACAAAACAACCAATTTCCAAACCATGGCCTATAACCTTTCTCCTCTCACCACCTCCCCGTCTGCTATTTCCACCTCCTCTCTGTGCCCCTCAATCCTGAAAAAACACGCTCCATTTGTAGCTAGAAATCAAAGCCATCCCAATTTTCATACAGTTTCATGCAAAGCCAGAAATGATGATCACCAGAACCCTTCCACGAGAAGGGATGTCCTCATTGGTCTAGGAGGTCTCTATGGGGCAACTAATCTCAGCGATCCATTTGCTTATGCTAAGCCAATCCAACCTCCGGACATAGCTGACTGTAGCGTAATAAACGAGCCTGAT…	ATGAAAAGTAGTACTGTACTAAAATTAGTATTCCCTCATCTTATAAAAAGGGCCTCTAACTTTTTCATTATCCATCACAAAACAACCAATTTCCAAACCATGGCCTATAACCTTTCTCCTCTCACCACCTCCCCGTCTGCTATTTCCACCTCCTCTCTGTGCCCCTCAATCCTGAAAAAACACGCTCCATTTGTAGCTAGAAATCAAAGCCATCCCAATTTTCATACAGTTTCATGCAAAGCCAGAAATGATGATCACCAGAACCCTTCCACGAGAAGGGATGTCCTCATTGGTCTAGGAGGTCTCTATGGGGCAACTAATCTCAGCGATCCATTTGCTTATGCTAAGCCAATCCAACCTCCGGACATAGCTGACTGTAGCGTAATAAACGAGCCTGAT…	MKSSTVLKLVFPHLIKRASNFFIIHHKTTNFQTMAYNLSPLTTSPSAISTSSLCPSILKKHAPFVARNQSHPNFHTVSCKARNDDHQNPSTRRDVLIGLGGLYGATNLSDPFAYAKPIQPPDIADCSVINEPDPENPTNCCPPLTRKIIDFKLPSQNEPLRIRRPAHLVDDNYIAKYNRAIALMKQLPEDDPRNFTQQANVHCAYCDGGYHQVGMPDLNYQVHFSWLFFPWHRYYLYFYERILGKLINDPTFALPFWNWDSPQGMQIPAFFADPKSAVYDPLRDKSHQPPKIIDLDFPGVDFPLPDPVQVASNLNVMYRQVVTAKYPTLFMGRPYRAGDEPEPGAGSLEDVPHTTVHIWTGDADQPNRENMGVFYAAARDPIFFAHHGNIDRLWEVWKK…
PtrPPO12	ATGGCTTCCTGTATCTCTCTTTCCAGTAGCATCCCTTTAGCTGCCTCCTCTTTCTTGCCTTCCTTCCCAAAAACACACCGAGTTTCCAGATTTAAAAAGCCAAACCGTCACAATATCCCGATTGTTTCTTGCAAATCAGGCAAAAATGATCATGAACAAAACCCTGCCACCAGAAGAGATCTGCTCATTGGTCTCGGTGGACTCTATGGAGCAACTAGTCTTAGTGATCCATTTGCCTATGCTAACCCCATTGCACCCCCAGACATAACCCAATGTGAGCTAGTTACCCTGCCAACCGAAAGTGACCCCTCGAACTGTTGCCCTCCAACATCCACAAAGATCAAAAACTTCGAATTCCCTTCTGCGTCCTCCCCAATGCGCATTAGGCCTGCTGCTCAT…	ATGGCTTCCTGTATCTCTCTTTCCAGTAGCATCCCTTTAGCTGCCTCCTCTTTCTTGCCTTCCTTCCCAAAAACACACCGAGTTTCCAGATTTAAAAAGCCAAACCGTCACAATATCCCGATTGTTTCTTGCAAATCAGGCAAAAATGATCATGAACAAAACCCTGCCACCAGAAGAGATCTGCTCATTGGTCTCGGTGGACTCTATGGAGCAACTAGTCTTAGTGATCCATTTGCCTATGCTAACCCCATTGCACCCCCAGACATAACCCAATGTGAGCTAGTTACCCTGCCAACCGAAAGTGACCCCTCGAACTGTTGCCCTCCAACATCCACAAAGATCAAAAACTTCGAATTCCCTTCTGCGTCCTCCCCAATGCGCATTAGGCCTGCTGCTCAT…	MASCISLSSSIPLAASSFLPSFPKTHRVSRFKKPNRHNIPIVSCKSGKNDHEQNPATRRDLLIGLGGLYGATSLSDPFAYANPIAPPDITQCELVTLPTESDPSNCCPPTSTKIKNFEFPSASSPMRIRPAAHLVDKAYVAKYAKAIALMKSLPDDDPRSFKSQADVHCAYCDGAYHQAGFPDLDLQIHFSWLFFPWHRLYLYYFERILGKLIDDPTFALPFWNWDAPAGMQMPAIFTDPKSPLYDPLRDANHQPPILLDLNYATGDANPDPAKAEELYASNLNVMYRQMVSGATKPTLFFGKPYRAGDDPSPGMGTIETTPHTEIHFWTGDPNQTNGENMGNFYSAGRDPIFFCHHSNVDRMWDLWKKIPGGKRKDFKDPDWLNSEFLFWNENKELVR…
PtrPPO13	ATGGAAGCAAAGAAATTGGGCCTGGTCCTCGGCATAATCACTATTGTGGCAGCTTTTACTCGGATTCTTCATATCCTTGAAGCACCGGAAGTCCAGCATGCGCTTTTGGGGTAGGTTTTTCTTCTTCTTTTTTAATGGTGCTTGTCACCTCAAGCCACTTTCTCTCAATTAGCTAATGCAATGTCACTCTTCCTTTATTTTCCTTTTATTGTTGGTGGTTCGACTACATGCTTTCCGAATGCAAAATCTCTAATAAGTTGCTAATACTTGCAGGGAATTCAATTTCATAATCCCAGGCATGCTAAAACTAGCCTCGTCTCCGGGGAAGGATCAACAGGAAAAACCTCTAGTTATTTTGCCAAATTTAACATCGTGCCATGAATCTATGGGTCGCTCTGA…	ATGGAAGCAAAGAAATTGGGCCTGGTCCTCGGCATAATCACTATTGTGGCAGCTTTTACTCGGATTCTTCATATCCTTGAAGCACCGGAAGTCCAGCATGCGCTTTTGGGGGAATTCAATTTCATAATCCCAGGCATGCTAAAACTAGCCTCGTCTCCGGGGAAGGATCAACAGGAAAAACCTCTAGTTATTTTGCCAAATTTAACATCGTGCCATGAATCTATGGGTCGCTCTGATCTTCCTGTTTACTGCTGCCCACCAATGAATCAATCAAATGTTGCTATTATTGATTTCCAATTTCCTGATCCTTCATTGCCTTTGCGTGTACGACGGCCAACCCATCTCCTCGACGACAACTATATTTCCAAGTACAAGAAGGCTATAACCATAATGAAGTCT…	MEAKKLGLVLGIITIVAAFTRILHILEAPEVQHALLGEFNFIIPGMLKLASSPGKDQQEKPLVILPNLTSCHESMGRSDLPVYCCPPMNQSNVAIIDFQFPDPSLPLRVRRPTHLLDDNYISKYKKAITIMKSLPDTDPRSYTRQANLHCLFCTGAYNQQGSNSPLNIHRSWLFFPWHRMLIYFHERILGSLIGDDTFALPFWPWDIPEGMVIPEMYMKAPFFHEARDFSHFPPSVVDLDYSCTTPSSEDYRCFESGLGPEDQVHTNLVMMYNQMVAGAKKMELFMGCPYKAGEGGSCNGPGTIELAPHNTVHKWVGSNLNPGSREDMGVFYSAARDPIFYPHHANIDRLWDVWRTLHGNKVITDPDWLDSSFFFYDEKLQLNRIKIRDVLSITKLQYA…
PtrPPO14	ATGGCTTCCTGTATCTGTCTTTCCAGTAGCATCCCTTTAGCTGCCTCCTCTTTCTTGCCTTCCTTCCCGAAAACACACCGAGTTTCCAGAATTAAAAAGCCAAACCGTCCCAATATCCCGATTGTTTCTTGCAAATCAGGCAAGAATGATCACGAACAAAACCCTGCCACCAGAAGAGATCTGCTCATTGGTCTCGGTGGACTCTATGGAGCAACTAGTCTTAGTGATCCATTTGCCTATGCTAACCCCATTGCACCCCCAGACATAACCCAATGTGAGCTAGTTCCCCTGCCATCCGAAAGTGACCCCTCGAACTGTTGCCCTCCAACATCCACAGAGATCAAAAACTTCGAATTCCCTTCTGCGTCCTCCCCAATGCGCATTAGGCCTGCTGCTCAT…	ATGGCTTCCTGTATCTGTCTTTCCAGTAGCATCCCTTTAGCTGCCTCCTCTTTCTTGCCTTCCTTCCCGAAAACACACCGAGTTTCCAGAATTAAAAAGCCAAACCGTCCCAATATCCCGATTGTTTCTTGCAAATCAGGCAAGAATGATCACGAACAAAACCCTGCCACCAGAAGAGATCTGCTCATTGGTCTCGGTGGACTCTATGGAGCAACTAGTCTTAGTGATCCATTTGCCTATGCTAACCCCATTGCACCCCCAGACATAACCCAATGTGAGCTAGTTCCCCTGCCATCCGAAAGTGACCCCTCGAACTGTTGCCCTCCAACATCCACAGAGATCAAAAACTTCGAATTCCCTTCTGCGTCCTCCCCAATGCGCATTAGGCCTGCTGCTCAT…	MASCICLSSSIPLAASSFLPSFPKTHRVSRIKKPNRPNIPIVSCKSGKNDHEQNPATRRDLLIGLGGLYGATSLSDPFAYANPIAPPDITQCELVPLPSESDPSNCCPPTSTEIKNFEFPSASSPMRIRPAAHLVDQAYVAKYAKAIALMKSLPDDDPRSFKSQADVHCAYCDGAYHQAGFPDLELQIHFSWLFFPWHRLYLYYFERILGKLIDDPTFALPFWNWDAPAGMQMPAIFTDPESPLYDPLRDANHQPPTLLDLNYAKGDANPDPAKAEELYASNLNVMYRQMVSGATKPTLFFGKPYRAGDDPSPGMGTIETTPHTQIHYWTGDPNQTNGENMGNFYSAGRDPIFYCHHSNVDRMWDLWKKIPGGKREDIEDSDWLNSEFLFWDENKELVR…
PtrPPO15	ATGGCTTCCTGTATCTGTCTTTCCAGTAGCATCCCTTTAGCTGCCTCCTCTTTCTTGCCTTCCTTCCCGAAAACACACCGAGTTTCCAGAATTAAAAAGCCAAACCGTCCCAATATCCCGATTGTTTCTTGCAAATCAGGCAAGAATGATCATGAACAAAACCCTGCCACCAGAAGAGATCTGCTCATTGGTCTCGGTGGACTCTATGGAGCAACTAGTCTTAGTGATCCATTTGCCTATGCTAACCCCATTGCACCCCCAGACATAACCCAATGTGAGCTAGTTACCCTGCCATCCGAAAGTAATCCCACGAACTGTTGCCCTCAAACATCCACAAAGATCAAAAACTTCGAATTCCCTTCTGCGTCCTCCCCAATGCGCATTAGGCCTGCTGCTCAT…	ATGGCTTCCTGTATCTGTCTTTCCAGTAGCATCCCTTTAGCTGCCTCCTCTTTCTTGCCTTCCTTCCCGAAAACACACCGAGTTTCCAGAATTAAAAAGCCAAACCGTCCCAATATCCCGATTGTTTCTTGCAAATCAGGCAAGAATGATCATGAACAAAACCCTGCCACCAGAAGAGATCTGCTCATTGGTCTCGGTGGACTCTATGGAGCAACTAGTCTTAGTGATCCATTTGCCTATGCTAACCCCATTGCACCCCCAGACATAACCCAATGTGAGCTAGTTACCCTGCCATCCGAAAGTAATCCCACGAACTGTTGCCCTCAAACATCCACAAAGATCAAAAACTTCGAATTCCCTTCTGCGTCCTCCCCAATGCGCATTAGGCCTGCTGCTCAT…	MASCICLSSSIPLAASSFLPSFPKTHRVSRIKKPNRPNIPIVSCKSGKNDHEQNPATRRDLLIGLGGLYGATSLSDPFAYANPIAPPDITQCELVTLPSESNPTNCCPQTSTKIKNFEFPSASSPMRIRPAAHLVDKAYLAKYAKAIALMKSLPDDDPRSFKSQANVHCAYCDGAYHQAGFPDLELQIHFSWLFFPWHRAYLYYFERILGKLIDDPTFALPFWNWDAPAGMQIPAIFTDPKSPLYDPLRDANHQPPTLLDLNYATGNANPDPAKAEELYASNLNVMYRQMVSGATKPTLFFGKPYRAGDDPSPGMGTIETTPHTQIHIWTGDPNQTKGENMGNFYSAGRDPIFYCHHSNVDRMWDLWKKIPGGKRKDIEDPDWLNSEFLFWDENKELVR…
PeuPPO1	ATGGCTTCCTGTATCTCTCTTTCCAGTAGCATCCCTTTAGCAGCATCCTCTTTCTTGCCTTCCTTCCCAGAAACACACCGAGTTTCCAGAATTACAAAGCCAAACCGTCACAATATCCCGATTGTTTCTTGCAAATCAGGCAAAAATGATAACGAACAAAACCCTGCCACCAGAAGAGATCTGCTCATCGGTCTCGGTGGACTCTATGGAGCAACTAGTCTTAGTGATCCATTTGCCTATGCGAACCCCATTGCAGCCCCAGACATAACCCAATGTGAGCTAGTTACCCTGCCATCCGAAAGTGACCCCTCGAACTGTTGCCCTCCAACATCCACAAAAATCAAAAACTTCGAATTCCCTTCTGCTTCCTCCCCAATGCGCATTAGACCTGCTGCTCAT…	ATGGCTTCCTGTATCTCTCTTTCCAGTAGCATCCCTTTAGCAGCATCCTCTTTCTTGCCTTCCTTCCCAGAAACACACCGAGTTTCCAGAATTACAAAGCCAAACCGTCACAATATCCCGATTGTTTCTTGCAAATCAGGCAAAAATGATAACGAACAAAACCCTGCCACCAGAAGAGATCTGCTCATCGGTCTCGGTGGACTCTATGGAGCAACTAGTCTTAGTGATCCATTTGCCTATGCGAACCCCATTGCAGCCCCAGACATAACCCAATGTGAGCTAGTTACCCTGCCATCCGAAAGTGACCCCTCGAACTGTTGCCCTCCAACATCCACAAAAATCAAAAACTTCGAATTCCCTTCTGCTTCCTCCCCAATGCGCATTAGACCTGCTGCTCAT…	MASCISLSSSIPLAASSFLPSFPETHRVSRITKPNRHNIPIVSCKSGKNDNEQNPATRRDLLIGLGGLYGATSLSDPFAYANPIAAPDITQCELVTLPSESDPSNCCPPTSTKIKNFEFPSASSPMRIRPAAHLVDKAYVAKYAKAIALMKSLPDDDPRSFKSQADVHCAYCDGAYHQAGFPDLDLQIHFSWLFFPWHRLYLYYFERILGKLIDDPTFALPFWNWDAPAGMQMPAIFTDPQSPLYDPLRDANHQPPTLLDLNYAKGDANPDPAKAEELYASNLNVMYRQMVSGATKPTLFFGKPYRAGDDPSPGMGTIETTPHTEIHYWTGDPNQTNGENMGNFYSAGRDPIFYCHHSNVDRMWDLWKKIPGGKRKDIEDPDWLNSEFLFWNENKELVR…
PeuPPO2	ATGGCTTCCTGTATTTCTGTTTCAAGTAGCATCCCTTTAGCTGCCTCCTCTTTCTTGCCTTCCTTCCCGAAAACTAACCGAGTTTCCAGAATTAAAAAGCCAAACCGTCTCGATATCCCGATTGTTTCTTGCAAATCAGGCAAGAATGATCACGAACAAAACCCTGCCACCAGAAGAGATCTGCTCATTGGTCTCGGTGGACTCTATGGAGCAACTAGACTTAGTGATCCATTTGCCTATGCTAACCCCATTGCACCCCCAGACTTAACCCAATGTGAGCTCGTTACCCTGCCATCCGAAAGTAATCCCACGAACTGTTGCCCTCAAACTTCCACAAAGATCAAAAACTTCGAATTCCCTTCTGCGTCCTCCCCAATGCGCATTAGGCCTGCTGCTCAT…	ATGGCTTCCTGTATTTCTGTTTCAAGTAGCATCCCTTTAGCTGCCTCCTCTTTCTTGCCTTCCTTCCCGAAAACTAACCGAGTTTCCAGAATTAAAAAGCCAAACCGTCTCGATATCCCGATTGTTTCTTGCAAATCAGGCAAGAATGATCACGAACAAAACCCTGCCACCAGAAGAGATCTGCTCATTGGTCTCGGTGGACTCTATGGAGCAACTAGACTTAGTGATCCATTTGCCTATGCTAACCCCATTGCACCCCCAGACTTAACCCAATGTGAGCTCGTTACCCTGCCATCCGAAAGTAATCCCACGAACTGTTGCCCTCAAACTTCCACAAAGATCAAAAACTTCGAATTCCCTTCTGCGTCCTCCCCAATGCGCATTAGGCCTGCTGCTCAT…	MASCISVSSSIPLAASSFLPSFPKTNRVSRIKKPNRLDIPIVSCKSGKNDHEQNPATRRDLLIGLGGLYGATRLSDPFAYANPIAPPDLTQCELVTLPSESNPTNCCPQTSTKIKNFEFPSASSPMRIRPAAHLVDKAYVAKYAKAIALMKSLPDDDPRSFKNQANVHCAYCDGAYHQAGFPDLDLQIHFSWLFFPWHRAYLYYFERILGKLIDDPTFALPFWNWDAPAGMQMPAIFTDPQSPLYDPLRDANHQPPTLLDLNYAKGDANPDPAKAEELYASNLNVMYRQMVSGATKPTLFFGKPYRAGDDPSPGMGTIETTPHTEIHIWTGDPNQTKGENMGNFYSAGRDPIFYCHHSNVDRMWDLWKKIPGGKRKDIEDPDWLNSEFLFWNENKELVR…
PeuPPO3	ATGTCCACCTTATCTTTCAGACCTTTCTTTCCAAAACCACAGCAAGTTACCAAAACCAAAAGGCTGAATGTCCCTAGAGTTTCATGCAAAGCCACAGATGATACACAAAACCCTGCCACGAGAAGAGACGTCCTCATCGGTCTAGGAGGCCTATATAGCGCTACCAATCTTGCTGACCGAACTGCCTATGCTAAGCCAATCACCCCTCCAGACTTGACCAATTGTGAGTTGGTGGACTTACCAAACCCCGAAAATCCAACAAACTGTTGCTCTCCACTACCCAAAAAGATCATAGACTTCAGACCTCCTTCTCCATTCTTCCCGCTACGAACTAGACGTGCGGCCCATTTAGTTGACGAAGACTACGTGGCCAAATATGCTGAAGCCATTTCCTTAATG…	ATGTCCACCTTATCTTTCAGACCTTTCTTTCCAAAACCACAGCAAGTTACCAAAACCAAAAGGCTGAATGTCCCTAGAGTTTCATGCAAAGCCACAGATGATACACAAAACCCTGCCACGAGAAGAGACGTCCTCATCGGTCTAGGAGGCCTATATAGCGCTACCAATCTTGCTGACCGAACTGCCTATGCTAAGCCAATCACCCCTCCAGACTTGACCAATTGTGAGTTGGTGGACTTACCAAACCCCGAAAATCCAACAAACTGTTGCTCTCCACTACCCAAAAAGATCATAGACTTCAGACCTCCTTCTCCATTCTTCCCGCTACGAACTAGACGTGCGGCCCATTTAGTTGACGAAGACTACGTGGCCAAATATGCTGAAGCCATTTCCTTAATG…	MSTLSFRPFFPKPQQVTKTKRLNVPRVSCKATDDTQNPATRRDVLIGLGGLYSATNLADRTAYAKPITPPDLTNCELVDLPNPENPTNCCSPLPKKIIDFRPPSPFFPLRTRRAAHLVDEDYVAKYAEAISLMKSLPEDDPRNFYQQANVHCAYCNGAYEQVGFPKLELDVHFCWLFFPWHRYYLYFYERILGKLINDPTFALPFWNWDSPSGMQMPYIFTDPKSPLYDQFRDQNHQPPVLLDLDYAAGDPNPTNANKVYSSNLRVMYKQMVSGAAKPTLFFGKPYRAGDDSRPGAGTIENSPHNNIHRWTGDPTQENTEDMGNFYSAARDPIFFCHHSNVDRMWTLWKTIPGGIRRDISDPDWLNSEFLFYNENAELVRCKVRDCLDNRRLRYTYQNV…
PeuPPO4	ATGGCTTCTATCTCTCCTTCCACCACCACGCCAACCACCATCTCTACCTCCACTTTCTTCCCTTCATTCGCTAAAACATCCCAACTTTCCTTGATCAAAAAAAGAAACCATCGTTATACCCCTAGAGTTTCATGCAGAGCCACTAATGATGATTCGCAAAACCCTACCACCAGAAGAGATATACTTATTGGTCTCGGAGGCCTATATGGGGCAACAAGTCTTAGTGATCCATTTGCCTTCGCTGCGCCAGTGTCTGCTCCTGATATCTCCAAATGTAGCAGAGCAGACTTGCCCACCGGTGTGAATGAAACAAACTGTTGCCCTCCAGTACCATCTACCAAGATCCTGGACTTCAAGCGCCCTTCTTCAAATGCCCCATTACGCGTTAGACCAGCAGCT…	ATGGCTTCTATCTCTCCTTCCACCACCACGCCAACCACCATCTCTACCTCCACTTTCTTCCCTTCATTCGCTAAAACATCCCAACTTTCCTTGATCAAAAAAAGAAACCATCGTTATACCCCTAGAGTTTCATGCAGAGCCACTAATGATGATTCGCAAAACCCTACCACCAGAAGAGATATACTTATTGGTCTCGGAGGCCTATATGGGGCAACAAGTCTTAGTGATCCATTTGCCTTCGCTGCGCCAGTGTCTGCTCCTGATATCTCCAAATGTAGCAGAGCAGACTTGCCCACCGGTGTGAATGAAACAAACTGTTGCCCTCCAGTACCATCTACCAAGATCCTGGACTTCAAGCGCCCTTCTTCAAATGCCCCATTACGCGTTAGACCAGCAGCT…	MASISPSTTTPTTISTSTFFPSFAKTSQLSLIKKRNHRYTPRVSCRATNDDSQNPTTRRDILIGLGGLYGATSLSDPFAFAAPVSAPDISKCSRADLPTGVNETNCCPPVPSTKILDFKRPSSNAPLRVRPAAHLANKDYIAKYSKAIELMKALPDDDPRSFMQQADVHCAYCNGAYDQVGFPNLDIQVHNSWLFFPFHRYYLYFYEKILGKLIDDPTFALPFWNWDSPGGMQLPAMYADPNSPLYDSLRNKNHQPPTLLDLDWSGTDTPTSNREQISSNLTIMYRQMVSNGKTPRLFFGGSYRAGDEPGPEAGPIENIPHGPVHIWTGDNTQPNFEDMGNFYSAARDPIFFCHHSNVDRMWSVWKTLGGRRTDLTDPDWLNASFFFYDENANPVRVKV…
PeuPPO5	ATGGCCTGTAACCTTTCTCCGCTCACCACCTCCCCGACTGGTATTTCCACCTCCTCTCTGTGCCCCTCAATCCTGAAAAAACACGCTCCATTTGTTGCTAGAAATCAAAGCCATCCCAATTTTCATACAGTTTCATGCAAAGCTAGAAATGATGATCACCAGAACCCTTCCACGAGAAGGGATGTCCTCATTGGTCTGGGAGGTCTCTATGGGGCAACCAATCTCAGCGATTCATTTGCTTATGCTAAGCCAATCCAACCTCCGGACATAGCTGACTGTAGCATAATAAACGAGCCAGATCCTGAAAATCCCACAAACTGTTGCCCTCCATTAACCAGGAAGATCATCGACTTCAAGCTCCCTTCTCAAAATGAGCCGTTGCGAATTAGACGCCCTGCT…	ATGGCCTGTAACCTTTCTCCGCTCACCACCTCCCCGACTGGTATTTCCACCTCCTCTCTGTGCCCCTCAATCCTGAAAAAACACGCTCCATTTGTTGCTAGAAATCAAAGCCATCCCAATTTTCATACAGTTTCATGCAAAGCTAGAAATGATGATCACCAGAACCCTTCCACGAGAAGGGATGTCCTCATTGGTCTGGGAGGTCTCTATGGGGCAACCAATCTCAGCGATTCATTTGCTTATGCTAAGCCAATCCAACCTCCGGACATAGCTGACTGTAGCATAATAAACGAGCCAGATCCTGAAAATCCCACAAACTGTTGCCCTCCATTAACCAGGAAGATCATCGACTTCAAGCTCCCTTCTCAAAATGAGCCGTTGCGAATTAGACGCCCTGCT…	MACNLSPLTTSPTGISTSSLCPSILKKHAPFVARNQSHPNFHTVSCKARNDDHQNPSTRRDVLIGLGGLYGATNLSDSFAYAKPIQPPDIADCSIINEPDPENPTNCCPPLTRKIIDFKLPSQNEPLRIRRPAHLVDENYIAKYNRAIALMKQLPEDDPRNFTQQANVHCAYCDGGYHQVGMPDLNYQVHFSWLFFPWHRYYLYFYERILGKLINDPTFALPFWNWDSPQGMQIPAFFADPKSAVYDPLRDKSHQPPKIIDLDFPGVDFPLPDPVQVASNLNVMYRQMVTAKYPTLFMGRPYRAGDEPEPGAGSLEDVPHTTVHIWTGDADQPNRENMGVFYAAARDPIFFAHHGNIDRLWEVWKKLPGGRRENFTDPDWLDAAFLFYDENANLVRVKI…
PeuPPO6	ATGGAAGCAAAGAAATTGGGCCTGGTGCTCGGCATAATCACTACTGTGGCAGCTTTTACTCGGATTCTTTATATCCTTGAAGCACCGGAAGTCCAGCATGCGCTCTTGGGGTAGGTTTTTCTTCTTCTTGTTTAATTGTGCTCGTCACATCAAGCCACTTTCTCTCATTTAGCTAATGCAATGTCACTCTTCCTTTATTTTCGTTTTATTGTTGGTTGTTCGACTACATGCTTTCTGAATGCAAAATCTCTAATAAGTTGCTAATACCTGCAGGGAATTCAATTTCATAATCCCAGCCATGCTAAAAGTAGCCTCGTCTCCGGGGAAGGAACAACAGGAAAAACCTCTAGTTATTTTGCCAAATTTAACATCGTGCCATGAATCTATGGGTCGCTCTGA…	ATGGAAGCAAAGAAATTGGGCCTGGTGCTCGGCATAATCACTACTGTGGCAGCTTTTACTCGGATTCTTTATATCCTTGAAGCACCGGAAGTCCAGCATGCGCTCTTGGGGGAATTCAATTTCATAATCCCAGCCATGCTAAAAGTAGCCTCGTCTCCGGGGAAGGAACAACAGGAAAAACCTCTAGTTATTTTGCCAAATTTAACATCGTGCCATGAATCTATGGGTCGCTCTGATCTTCCTGTTTACTGCTGCCCACCAATGAATCAATCAAATGTTGCTATTATTGATTTCCAATTTCCTGATCCTTCATTGCCTTTGCGTGTACGACGGCCAACCCATCTCCTCGACGACAACTATATTTCCAAGTACAAGAAGGCTATAACCATAATGAAGTCT…	MEAKKLGLVLGIITTVAAFTRILYILEAPEVQHALLGEFNFIIPAMLKVASSPGKEQQEKPLVILPNLTSCHESMGRSDLPVYCCPPMNQSNVAIIDFQFPDPSLPLRVRRPTHLLDDNYISKYKKAITIMKSLPDTDPRSYTRQANLHCLFCTGAYNQQGSNSPLNIHRSWLFFPWHRMLIYFHERILGSLIGDDTFALPFWPWDIPEGMVIPEMYMKAPFFHEARDFSHFPPSVVDLDYSCTTPSSEDYRCFESGLGPEDQVHTNLVLMYNQMVAGAKKMELFMGCPYKAGEGGSCNGPGTIELAPHNTVHKWVGSNLNPGSREDMGVFYSAARDPIFYPHHANIDRLWDVWRTLHGNKVITDPDWLDSSFFFYDEKLQLNRIKIRDVLSITKLQYA…
SpuPPO1	ATGGCTTCTTTCTCTCCTTCCACCTCCAACTCCACCCCAGCCACCATCTCCAGCTCCACTTTCTTCCCTTCATTCCCTAAAACATCCCAACTTTCCTTGTTGAAGAAGAGAAACCATTCTCATACCCCTAGAGTTTCATGCAGAGCCACAAATGATGGTTCGCAAAACCCTAATACCACTAGAAGAGATATACTTATTGGTCTAGGAGGCCTGTATGGTGCAACAAGTCTCACCGATCCATTTGCCCTCGCTGCGCCAGTCTCTGCTCCTGATGTCACCGAATGTGGCAGAGCAGACTTCCCCGCCGGTGTGAATGAAACAAACTGTTGCCCGCCGGTACCATCCACCAAGATCCTAGACTTCAAGCGACCTTCTTCAAATGCTCCATTACGTGTTAGA…	ATGGCTTCTTTCTCTCCTTCCACCTCCAACTCCACCCCAGCCACCATCTCCAGCTCCACTTTCTTCCCTTCATTCCCTAAAACATCCCAACTTTCCTTGTTGAAGAAGAGAAACCATTCTCATACCCCTAGAGTTTCATGCAGAGCCACAAATGATGGTTCGCAAAACCCTAATACCACTAGAAGAGATATACTTATTGGTCTAGGAGGCCTGTATGGTGCAACAAGTCTCACCGATCCATTTGCCCTCGCTGCGCCAGTCTCTGCTCCTGATGTCACCGAATGTGGCAGAGCAGACTTCCCCGCCGGTGTGAATGAAACAAACTGTTGCCCGCCGGTACCATCCACCAAGATCCTAGACTTCAAGCGACCTTCTTCAAATGCTCCATTACGTGTTAGA…	MASFSPSTSNSTPATISSSTFFPSFPKTSQLSLLKKRNHSHTPRVSCRATNDGSQNPNTTRRDILIGLGGLYGATSLTDPFALAAPVSAPDVTECGRADFPAGVNETNCCPPVPSTKILDFKRPSSNAPLRVRPAAHLADKDYIAKYKKAIELMKALPADDPRSFMQQADVHCAYCNGAYDQVGFPNLDIQVHNSWLFFPFHRYYLYFYEKILGKLIDDPTFALPFWNWDSPGGMQLPAMFADPKSPLYNTLRNKNHQPPTLLDLDWGGTDTPTTDQEQISSNLTIMYRQMVSNGKTPRLFFGGSYRAGDEPGPEPGPIENIPHGPIHIWTGDNTQPNFEDMGNFYSAARDPIFFSHHSNVDRMWSVWKTLGGRRTDLTDPDWLNASFFFYDENANPVR…
SpuPPO2	ATGTCTACGTTATCTTTCGGTCTCTTCTTTCCAAAACCACAGCAAGTTACCAAAATCAAAAGGCTGAATCCGCCATACGTCCCTAGGGTTTCATGCAAAACAACAGATGATGATGCACAGAACCCTGCCACGAGAAGAGACGTCCTCATTGGTCTAGGAGGCCTGTATAGTGCAACCAATCTTCCTGACCGAACTGCCAATGCTAAGCCAATCTCCCCTCCAGACCTAACCAATTGCGAGTTAGTGGATCTTCCAAACCTCGAAAACCCAACAAACTGTTGCCCTCCACTATCCAAAAAGATCATAGACTTCAGACCCCCTTCTCCATTCTCCCCGCTACGCACTAGGCGTGCGGCCCATTTAGTTGATGAAGACTTCGTAGCTAAATATGCTGAAGCC…	ATGTCTACGTTATCTTTCGGTCTCTTCTTTCCAAAACCACAGCAAGTTACCAAAATCAAAAGGCTGAATCCGCCATACGTCCCTAGGGTTTCATGCAAAACAACAGATGATGATGCACAGAACCCTGCCACGAGAAGAGACGTCCTCATTGGTCTAGGAGGCCTGTATAGTGCAACCAATCTTCCTGACCGAACTGCCAATGCTAAGCCAATCTCCCCTCCAGACCTAACCAATTGCGAGTTAGTGGATCTTCCAAACCTCGAAAACCCAACAAACTGTTGCCCTCCACTATCCAAAAAGATCATAGACTTCAGACCCCCTTCTCCATTCTCCCCGCTACGCACTAGGCGTGCGGCCCATTTAGTTGATGAAGACTTCGTAGCTAAATATGCTGAAGCC…	MSTLSFGLFFPKPQQVTKIKRLNPPYVPRVSCKTTDDDAQNPATRRDVLIGLGGLYSATNLPDRTANAKPISPPDLTNCELVDLPNLENPTNCCPPLSKKIIDFRPPSPFSPLRTRRAAHLVDEDFVAKYAEAISLMKSLPEDDPRSFYQQANVHCAYCDDAYEQVGFPKLELDVHFCWLFFPWHRYYLYFYERILGKLINDPTFALPFWNWDSPSGMQMPYIFTDPKSPLYDQFRDQNHQPPTLLDLDYAAGDPNPTNANQLYYSNLRVMYRQMVSGAAKPTLFFGKPYRAGEDSRPGAGTIESSPHNNIHIWAGDPTQENTEDMGNFYSAARDPIFFCHHSNVDRMWTIWKTIPGGIRRDISDRDWLNSEFLFYNENAELVRCKVRDCLDNRRLRYT…
SpuPPO3	ATGGCTTCCTGGATTTCCCTTTCCAGTACCATGCCTTTATCCCCCTGCTCTTTCTTGCCTTCCTTCCCAAAAACACACCAAATTTCCAGAATAAAAAAGTCAAACCGTCACTGTATCCCCATTGTCTCTTGCAAATCAGGCAAGAAAGATGATGATGAACAGAACCCTGCCACCAGAAGAGATCTGCTCGTTGGTCTCGGTGGACTCTGTGGAGCAACCAGTCTTAGCGATCCATTTGCCCTTGCTAAACCAATCGCACCCCCGGACTTAACCCAGTGCGAGGCAGTTGATCTGCCATCTGAAAGTCAGCCCTCGAACTGCTGCCCACCGACATCCACGAAGATCAAAAACTTCAAATTTCCTCCTGCATCGTCCCCGATGCGGATGAGGCGTGCTGCT…	ATGGCTTCCTGGATTTCCCTTTCCAGTACCATGCCTTTATCCCCCTGCTCTTTCTTGCCTTCCTTCCCAAAAACACACCAAATTTCCAGAATAAAAAAGTCAAACCGTCACTGTATCCCCATTGTCTCTTGCAAATCAGGCAAGAAAGATGATGATGAACAGAACCCTGCCACCAGAAGAGATCTGCTCGTTGGTCTCGGTGGACTCTGTGGAGCAACCAGTCTTAGCGATCCATTTGCCCTTGCTAAACCAATCGCACCCCCGGACTTAACCCAGTGCGAGGCAGTTGATCTGCCATCTGAAAGTCAGCCCTCGAACTGCTGCCCACCGACATCCACGAAGATCAAAAACTTCAAATTTCCTCCTGCATCGTCCCCGATGCGGATGAGGCGTGCTGCT…	MASWISLSSTMPLSPCSFLPSFPKTHQISRIKKSNRHCIPIVSCKSGKKDDDEQNPATRRDLLVGLGGLCGATSLSDPFALAKPIAPPDLTQCEAVDLPSESQPSNCCPPTSTKIKNFKFPPASSPMRMRRAAHLVDSAYVAKYAKAIALMKSLPDDDPRSFKNQANVHCAYCDGAYHQAGFPDLDLQVHFSWLFFPWHRLYLYFYERILGELIDDPTFALPFWNWDAPAGMQMPAIFTDPKSPLYDPLRDPDHQPPTLLDLNYAKGDPNPDPAKAEELFASNLNVMYRQMVSGASKPTLFFGKPYRAGDDPSPGMGTIETTPHTEIHYWAGDPKQPNRENMGNFYSAGKDPIFFCHHSNVDRMWNLWKKIPGGKRKDIEDPDWLNSEFLFWDEKKELV…
SpuPPO4	ATGGCCTATAACCTTTCTCCTCTCACCACCTCCCCAACTGCTATTTCCACCTCCTCTCTGTGCCCCTCAATCCTGAAAACACACGCTCCATTCGTAACTAGAAATCAAAGCCATGCCAATTTCCCTGCAGTTTCATGCAAAGCCAGAAATGATGATCATCAGAACCCTTCCACGAGAAGGGATGTTCTCATTGGCCTAGCTAGGAGGTCTCTACGGGGCAACCAATCTCAGCGATCCATTTGCTTATGCCAAGCCAATCCAGCCTCCAGACATATCTGACTGTAGCGTAATATACGTGCCTGATCCTAAAAATCCCACAAACTGCTGCCCTCCATTAACAAGGAAGATCATCGACTTCAAGCTCCCTTCTCAAAATGATCCATTACGAATAAGACGCCC…	ATGGCCTATAACCTTTCTCCTCTCACCACCTCCCCAACTGCTATTTCCACCTCCTCTCTGTGCCCCTCAATCCTGAAAACACACGCTCCATTCGTAACTAGAAATCAAAGCCATGCCAATTTCCCTGCAGTTTCATGCAAAGCCAGAAATGATGATCATCAGAACCCTTCCACGAGAAGGGATCCAATCCAGCCTCCAGACATATCTGACTGTAGCGTAATATACGTGCCTGATCCTAAAAATCCCACAAACTGCTGCCCTCCATTAACAAGGAAGATCATCGACTTCAAGCTCCCTTCTCAAAATGATCCATTACGAATAAGACGCCCTGCTCATCTAGTTGATGATGACTACATCGCCAAATATAATAAAGCGATTGCGCTAATGAAACAGCTCCCT…	MAYNLSPLTTSPTAISTSSLCPSILKTHAPFVTRNQSHANFPAVSCKARNDDHQNPSTRRDPIQPPDISDCSVIYVPDPKNPTNCCPPLTRKIIDFKLPSQNDPLRIRRPAHLVDDDYIAKYNKAIALMKQLPEDDPRNFTQQANVHCAYCDGGYHQVGMPDLNYQVHFSWLFFPWHRYYLYFYERILGKLIDDPTFALPFWNWDSPQGMQIPAFFADPTSAVYDPLRDKNHQPPKIIDLDFSGVDFPLPDPVQVASNLNVMYRQLVTANYPTLFLGRPYRAGDEPEPGAGSLEDVPHSTVHIWTGDADQPNRENMGVFYAATRDPIFFAHHGNIDRLWEAWKKLPGGKRKNFTDPDWLDTAFLFYDENANLVRVKIRDCLDTTKLRYEFQDVASPWIN…
SpuPPO5	ATGGCTTCCTGGATTTCCCTTTCCAGTACCATGCCTTTATCCCCCTGCTCTTTCTTGCCTTCCTTCCCAAAAACACACCAAATTTCCAGAATAAAAAAGTCAAACCGTCACTGTATCCCCATTGTCTCTTGCAAATCAGGCAAGAAAGATGATGATGAACAGAACCCTGCCACCAGAAGAGATCTGCTCGTTGGTCTCGGTGGACTCTGTGGAGCAACCAGTCTTAGCGATCCATTTGCCCTTGCTAAACCAATCGCGCCCCCGGACTTAACCCAGTGCGAGGCAGTTGATCTGCCATCTGAAAGTCAGCCCTCGAACTGCTGCCCACCGACATCCACGAAGATCAAAAACTTCAAATTTCCTCCTGCATCGTCCCCGATGCGGATGAGGCGTGCTGCT…	ATGGCTTCCTGGATTTCCCTTTCCAGTACCATGCCTTTATCCCCCTGCTCTTTCTTGCCTTCCTTCCCAAAAACACACCAAATTTCCAGAATAAAAAAGTCAAACCGTCACTGTATCCCCATTGTCTCTTGCAAATCAGGCAAGAAAGATGATGATGAACAGAACCCTGCCACCAGAAGAGATCTGCTCGTTGGTCTCGGTGGACTCTGTGGAGCAACCAGTCTTAGCGATCCATTTGCCCTTGCTAAACCAATCGCGCCCCCGGACTTAACCCAGTGCGAGGCAGTTGATCTGCCATCTGAAAGTCAGCCCTCGAACTGCTGCCCACCGACATCCACGAAGATCAAAAACTTCAAATTTCCTCCTGCATCGTCCCCGATGCGGATGAGGCGTGCTGCT…	MASWISLSSTMPLSPCSFLPSFPKTHQISRIKKSNRHCIPIVSCKSGKKDDDEQNPATRRDLLVGLGGLCGATSLSDPFALAKPIAPPDLTQCEAVDLPSESQPSNCCPPTSTKIKNFKFPPASSPMRMRRAAHLVDSAYVAKYAKAIALMKSLPDDDPRSFKNQANVHCAYCDGAYHQAGFPDLDLQVHFSWLFFPWHRLYLYFYERILGELIDDPTFALPFWNWDAPAGMQMPAIFTDPKSPLYDPLRDPDHQPPTLLDLNYAKGDPNPDPAKAEELFASNLNVMYRQMVSGASKPTLFFGKPYRAGDDPSPGMGTIETTPHTEIHYWAGDPKQPNRENMGNFYSAGKDPIFFCHHSNVDRMWNLWKKIPGGKRKDIEDPDWLNSEFLFWDEKKELV…
SpuPPO6	ATGGCCTATAGCCTTTCTCCTCACACCACCACCCCAACTGCTATTTCCACCTCCTCTCTGTGCCCCCCAATCCTGAAAACAAACGCTCCATTTGTAACTAGAAATCAAAGCCATGCCAATTTTCCTACAGTTTCATGCAAAGCCAGAAATGATGATCACCAGAACCCTTCCACGAGAAGGGATGTTCTCATTGGCCTAGGAGGTCTCTACGGGGCAACCAATCTCAGCGATCCATTTGCTTATGCCAAGCCAATCCAGCCTCCAGACATATCTGACTGTAGCGTAATAAACGAGCCTGATCCTAAAAATCCCACCAACTGCTGCCCTCCATTAACCAGGAAGATCATCGACTTCAAGCTCCCTTCTCGAAATGATCCGTTGCGAATCAGACGCCCTGCT…	ATGGCCTATAGCCTTTCTCCTCACACCACCACCCCAACTGCTATTTCCACCTCCTCTCTGTGCCCCCCAATCCTGAAAACAAACGCTCCATTTGTAACTAGAAATCAAAGCCATGCCAATTTTCCTACAGTTTCATGCAAAGCCAGAAATGATGATCACCAGAACCCTTCCACGAGAAGGGATGTTCTCATTGGCCTAGGAGGTCTCTACGGGGCAACCAATCTCAGCGATCCATTTGCTTATGCCAAGCCAATCCAGCCTCCAGACATATCTGACTGTAGCGTAATAAACGAGCCTGATCCTAAAAATCCCACCAACTGCTGCCCTCCATTAACCAGGAAGATCATCGACTTCAAGCTCCCTTCTCGAAATGATCCGTTGCGAATCAGACGCCCTGCT…	MAYSLSPHTTTPTAISTSSLCPPILKTNAPFVTRNQSHANFPTVSCKARNDDHQNPSTRRDVLIGLGGLYGATNLSDPFAYAKPIQPPDISDCSVINEPDPKNPTNCCPPLTRKIIDFKLPSRNDPLRIRRPAHLVDDDYIAKYNKAIALMKQLPEDDPRNITQQANVHCDNCDGGYHQEGMPDLNYQVHFSWLFFPWHRYYLYFYERILGKLIDDPTFALPFWNWDSPQGMQIPAFFADPKSAVYDPLRDKSHQPPKIIDLDFPGVDFPLPDPVQVASNLNVMYRQMVTAKYPTLFMGRPYRAGDEPEPGAGSLEDVPHTTVHIWTGDPDQSNRENMGVFYAAARDPIFFAHHGNIDRLWEVWKKLPGGKRQNFTDPDWLDAAFLFYDENANLVRVKI…
SpuPPO7	ATGGAATCAACACAGTCAGGTTGTGCCTCACACAAAGATGGAGTTCTAGAAGCTGCAGAAGACAATACTAGTCTAAAAGATGTTGAAATTCCAGAAGCTGCAGTAGAAACAGAAGGTGCAGGAAATACAGCCTTAGAAGTTGCAGAAGATGTAGTTCCAGAAGCTATTTCAGAAGCTGCAGTTTCGTCCCCCTCTGAAGTACCCGAATACCCAACTCCTAAGAATCCTGAGGTAAGCCCTTTGAACACCAATGTCATAGAATCTTCTGCTAGTTATGAATTACCTTACAGGCACAATCGTGGGAAACCACCAAGGCGGTACGAGGAAGATTGAGCACCCTGATTCTATTGGTAATTCCTTCGTGCCCGAAAAGGAAGTCAGACTAACCGACAGAGTATA…	ATGGAATCAACACAGTCAGGTTGTGCCTCACACAAAGATGGAGTTCTAGAAGCTGCAGAAGACAATACTAGTCTAAAAGATGTTGAAATTCCAGAAGCTGCAGTAGAAACAGAAGGTGCAGGAAATACAGCCTTAGAAGTTGCAGAAGATGTAGTTCCAGAAGCTATTTCAGAAGCTGCAGTTTCGTCCCCCTCTGAAGTACCCGAATACCCAACTCCTAAGAATCCTGAGGTAAGCCCTTTGAACACCAATGTCATAGAATCTTCTGCTAGTTATGAATTACCTTACAGGCACAATCGTGGGAAACCACCAAGGCGGGATGTTCTCATTGGTCTAGGAGGTCTCTACGGGGCAACCAATCTCAGTGATCCATTTGCTTATGCCAAGCCAATCCAGCCT…	MESTQSGCASHKDGVLEAAEDNTSLKDVEIPEAAVETEGAGNTALEVAEDVVPEAISEAAVSSPSEVPEYPTPKNPEVSPLNTNVIESSASYELPYRHNRGKPPRRDVLIGLGGLYGATNLSDPFAYAKPIQPPDISDCSVIYVPDPQNPTNCCPPLTRKIIDFKLPSRNDPLRIRRPAHLVDDDYIAKYNKAIALMKQLPEDDPRNITQQANVHCVACDGGYHQAGMPDLNYQVHFSWLFFPWHRYYLYFYERILGKLINDPTFALPFWNWDSPQGMQIPAFFADPTSAVYDPLRDKNHQPPKIIDLDFSVASNLNVMYRQLVTANYPTLFLGRPYRAGDEPAPGAGSLEDVPHSTVHIWTGDADQPNRENMGVFYAATRDPIFFAHHGNIDRLWEAW…
SpuPPO8	ATGGCCGGTAACCTTTCTCCTCTCCCCGCCTCCTCGACTGCTATTTCCACCTCCTCTCTGTGCCCCTCAATCCTGAAAACACACGCTCCATTCGTAACTAGAAATCAAAGCCATGCCAATTTTCCTGCAGTTTCATGCAAAGCCAGAAATGATGATCACCAGAACCCTTCCACGAGAAGGGATGTTCTCATTGGCCTAGGAGGTCTCTACGGGGCAACCAATCTCAGCGATCCATTAGCTTATGCCAAGCCAATCCAGCCTCCAGACATATCTGACTGTAGCGTGATAAACGAGCCTGATCCTGAAAATCCCACCAACTGCTGCCCTCCATTAACCAGGAAGATCATCGACTTCAAGCTCCCTTCTCGAAATGATCCGTTGCGAATCAGACGCCCTGCT…	ATGGCCGGTAACCTTTCTCCTCTCCCCGCCTCCTCGACTGCTATTTCCACCTCCTCTCTGTGCCCCTCAATCCTGAAAACACACGCTCCATTCGTAACTAGAAATCAAAGCCATGCCAATTTTCCTGCAGTTTCATGCAAAGCCAGAAATGATGATCACCAGAACCCTTCCACGAGAAGGGATGTTCTCATTGGCCTAGGAGGTCTCTACGGGGCAACCAATCTCAGCGATCCATTAGCTTATGCCAAGCCAATCCAGCCTCCAGACATATCTGACTGTAGCGTGATAAACGAGCCTGATCCTGAAAATCCCACCAACTGCTGCCCTCCATTAACCAGGAAGATCATCGACTTCAAGCTCCCTTCTCGAAATGATCCGTTGCGAATCAGACGCCCTGCT…	MAGNLSPLPASSTAISTSSLCPSILKTHAPFVTRNQSHANFPAVSCKARNDDHQNPSTRRDVLIGLGGLYGATNLSDPLAYAKPIQPPDISDCSVINEPDPENPTNCCPPLTRKIIDFKLPSRNDPLRIRRPAHLVDDDYIAKYNRAIALMKQLPEDDPRNFTQQANVHCAYCDGGYHQVGMPDLNYQVHFSWLFFPWHRYYLYFYERILGKLIEDPTFALPFWKWESPQGMQIPAFFADPKSAVYDPLRDKNHQPPKIIDLDFPGVDFPLPDTVQVASNLNVMYRQMVTAKYPTLFMGRPYRAGDEPEPGAGALEDVPHTTVHVWTGDADQANRENMGVFYAAARDPIFFAHHGNIDRLWEVWKKLPGGKRQNFTDPDWLDAAFLFYDENANLVRVKI…
SpuPPO9	ATGGAAGCGAAGAAATTGGGCCTGGTTCTCGGCATAAGCACTATTGTGGCAGCTTTTACTATGATTCTTCACCTCCTTGAAGCACCACAAGTCCAGCATGCGCTTCTGGGGTAGGGTTTTTTTCTAATGGTCCTTGTCACCTCAAGCCACTTTCTCTCAATTAATTAGCTGGCTCTACTACATATTCAAAATCTCTAATAATTAAGTTGCTAATACTTCCAGGGAATTCAATTTCATAATACCAGCCATGCTGAAAGGAGCCTCGTCTTCAGGGAAGTATCAACAGGGAAAAGCTGGAGTTCTTTTGCCAAATCTAACATCGTGCCATGAATCTATGGGTCGCTCTGATCTTCCTGTTTACTGCTGCCCACCAATGAATCAATCAGATGTTGCTTTTAT…	ATGGAAGCGAAGAAATTGGGCCTGGTTCTCGGCATAAGCACTATTGTGGCAGCTTTTACTATGATTCTTCACCTCCTTGAAGCACCACAAGTCCAGCATGCGCTTCTGGGGGAATTCAATTTCATAATACCAGCCATGCTGAAAGGAGCCTCGTCTTCAGGGAAGTATCAACAGGGAAAAGCTGGAGTTCTTTTGCCAAATCTAACATCGTGCCATGAATCTATGGGTCGCTCTGATCTTCCTGTTTACTGCTGCCCACCAATGAATCAATCAGATGTTGCTTTTATTGATTTCCAGTTTCCTGATCCCTCACTGCCTTTGCGAGTGCGACGGCCAACCCATCTTCTCGACGAAAACTATATTGCCAAGTACAAGAAGGCTATAACCATAATGAAGTCT…	MEAKKLGLVLGISTIVAAFTMILHLLEAPQVQHALLGEFNFIIPAMLKGASSSGKYQQGKAGVLLPNLTSCHESMGRSDLPVYCCPPMNQSDVAFIDFQFPDPSLPLRVRRPTHLLDENYIAKYKKAITIMKSLPDTDPRSYTRQANLHCLFCTGAYNQQDSNSPLDIHRSWLFFPWHRMLIYFHERILGGLIGDDTFALPFWPWDIPEGMVIPEMYMKAPFFHEARDISHFPPSVVDLDYSCTASSSDDYGCFESGLGPEDQVYTNLVMMYNQMVAGAKKMELFMGCPYKAGEGGSCNGPGTLELAPHNTVHKWVGSNLNPGSREDMGVFYSAARDPIFYPHHANIDRLWEVWTKLHGNKVITDPDWLDSSFFFYDEKLQLNKIKIRDVLSITRLRYA…
SsuPPO1	ATGGCCGGTAACCTTTCTCCTCTCCCCGCCTCCTCGACTGCTTTTTCCACCTCCTCTCTGTGCCCCTCAATCCTGAAAACACGCGCTCCATTCGTAACTAGAAATCAAAGCCATGCCAATTTTCCTGCAGTTTCATGCAAAGCCAGAAATGATGATCACCAGAACCCTTCCACGAGAAGGGATGTTCTCATTGGCCTAGGAGGTCTCTACGGGGCAACCAATCTCAGCGATCCATTTGCTTATGCCAAGCCAATCCAGCCTCCAGACATATCTGACTGTAGCGTGATAAACGAGCCTGATCCTGAAAATCCCACCAACTGCTGCCCTCCATTAACCAGGAAGATCATCGACTTCAAGCTCCCTTCTCGAAATGATCCATTGCGAATCAGACGCCCTGCT…	ATGGCCGGTAACCTTTCTCCTCTCCCCGCCTCCTCGACTGCTTTTTCCACCTCCTCTCTGTGCCCCTCAATCCTGAAAACACGCGCTCCATTCGTAACTAGAAATCAAAGCCATGCCAATTTTCCTGCAGTTTCATGCAAAGCCAGAAATGATGATCACCAGAACCCTTCCACGAGAAGGGATGTTCTCATTGGCCTAGGAGGTCTCTACGGGGCAACCAATCTCAGCGATCCATTTGCTTATGCCAAGCCAATCCAGCCTCCAGACATATCTGACTGTAGCGTGATAAACGAGCCTGATCCTGAAAATCCCACCAACTGCTGCCCTCCATTAACCAGGAAGATCATCGACTTCAAGCTCCCTTCTCGAAATGATCCATTGCGAATCAGACGCCCTGCT…	MAGNLSPLPASSTAFSTSSLCPSILKTRAPFVTRNQSHANFPAVSCKARNDDHQNPSTRRDVLIGLGGLYGATNLSDPFAYAKPIQPPDISDCSVINEPDPENPTNCCPPLTRKIIDFKLPSRNDPLRIRRPAHLVDDDYIAKYNRAIALMKQLPEDDPRNFTQQANVHCAYCDGGYHQVGMPDLNYQVHFSWLFFPWHRYYLYFYERILGKLIDDPTFALPFWNWDSPQGMQIPAFFADPKSAVYDPLRDKSHQPPKIIDLDFPGVDFPLPDPVQVASNLNVMYRQMVTAKYPTLFMGRPYRAGDEPEPGAGSLEDVPHTTVHIWTGDPDQSNRENMGVFYAAARDPIFFAHHGNIDRLWEVWKKLPGGKRQNFTDPDWLDAAFLFYDENANLVRVKI…
SsuPPO2	ATGGCTTCTTTCTCTCCTTCCACCTCCACCTCCACCCCAGCCACCACCTCCGCCTCCACTTTCTTCCCTTCATTCCCTAAAACATCCCAACTTTCCTTGTTGAAGAAGAGAAACCATTCTCATACCCCTAGAGTTTCATGCAGAGCCACAAATGATGGTTCGCAAAACCCTAATACCACTAGAAGAGATATACTTATTGGTCTAGGAGGCCTGTATGGTGCAACAAGTCTCACTGATCCATTTGCCATCGCTGCGCCAGTCTCTGCTCCTGACGTCACCAAATGCGGCAACGCAGACTTCCCCGCCGGTGCGAATGAAACAAACTGTTGCCCTCCGGTACCATCCACCAAGATCCTAGACTTCAAGCGACCTTCTTCAAATGCTCCATTACGTGTCAGA…	ATGGCTTCTTTCTCTCCTTCCACCTCCACCTCCACCCCAGCCACCACCTCCGCCTCCACTTTCTTCCCTTCATTCCCTAAAACATCCCAACTTTCCTTGTTGAAGAAGAGAAACCATTCTCATACCCCTAGAGTTTCATGCAGAGCCACAAATGATGGTTCGCAAAACCCTAATACCACTAGAAGAGATATACTTATTGGTCTAGGAGGCCTGTATGGTGCAACAAGTCTCACTGATCCATTTGCCATCGCTGCGCCAGTCTCTGCTCCTGACGTCACCAAATGCGGCAACGCAGACTTCCCCGCCGGTGCGAATGAAACAAACTGTTGCCCTCCGGTACCATCCACCAAGATCCTAGACTTCAAGCGACCTTCTTCAAATGCTCCATTACGTGTCAGA…	MASFSPSTSTSTPATTSASTFFPSFPKTSQLSLLKKRNHSHTPRVSCRATNDGSQNPNTTRRDILIGLGGLYGATSLTDPFAIAAPVSAPDVTKCGNADFPAGANETNCCPPVPSTKILDFKRPSSNAPLRVRPAAHLADKDYIAKYKKAIELMKALPADDPRSFMQQADVHCAYCNGAYDQVGFPNLDIQVHNSWLFFPFHRYYLYFYEKILGKLIDDPTFALPFWNWDSPGGMQLPAMFADPKSPLYNTLRNKNHQPPTLLDLDWGGTDTPTTDQEQISSNLTIMYRQMVSNGKTARLFFGGSYRAGDEPGPEPGPIENIPHGPIHIWTGDNTQPNFEDMGNFYSAARDPIFFSHHSNVDRMWSVWKTLGGRRTDLTDPDWLNASFFFYDENANPVR…
SsuPPO3	ATGTCTACGTTATCTTTCGGTCTCTTCTTTCCAAAACCACAGCATGTTACCAAAATCAAAAGGCTGAATCCGCCATACGTCCCTAGAGTTTCATGCAAAACAACAGATGACGATGCACAGAACCCTGCCACGAGAAGAGACGTCCTCATTGGTCTAGGAGGCCTGTATAGTGCAACCAATCTTCCTGACCGAACTGCCAATGCTAAGCCAATCTCCCCTCCAGACCTGACCAATTGCGAGTTAGTGGATCTTCCAAACCTCGAAAACCCAACAAACTGTTGCCCTCCACTATCCAAAAAGATCATAGACTTCAGACCCCCTTCTCCATTCTCCCCGCTACGCACTAGGCGTGCGGCCCATTTAGTTGATGAAGACTTCGTAGCTAAATATGCTGAAGCC…	ATGTCTACGTTATCTTTCGGTCTCTTCTTTCCAAAACCACAGCATGTTACCAAAATCAAAAGGCTGAATCCGCCATACGTCCCTAGAGTTTCATGCAAAACAACAGATGACGATGCACAGAACCCTGCCACGAGAAGAGACGTCCTCATTGGTCTAGGAGGCCTGTATAGTGCAACCAATCTTCCTGACCGAACTGCCAATGCTAAGCCAATCTCCCCTCCAGACCTGACCAATTGCGAGTTAGTGGATCTTCCAAACCTCGAAAACCCAACAAACTGTTGCCCTCCACTATCCAAAAAGATCATAGACTTCAGACCCCCTTCTCCATTCTCCCCGCTACGCACTAGGCGTGCGGCCCATTTAGTTGATGAAGACTTCGTAGCTAAATATGCTGAAGCC…	MSTLSFGLFFPKPQHVTKIKRLNPPYVPRVSCKTTDDDAQNPATRRDVLIGLGGLYSATNLPDRTANAKPISPPDLTNCELVDLPNLENPTNCCPPLSKKIIDFRPPSPFSPLRTRRAAHLVDEDFVAKYAEAISLMKSLPEDDPRSFYQQANVHCAYCDDAYEQVGFPKLELDVHFCWLFFPWHRYYLYFYERILGKLINDPTFALPFWNWDSPSGMQMPYIFTDPKSPLYDQFRDQNHQPPTLLDLDYAAGDPNPTNANQLYSSNLRVMYRQMVSGAAKPTLFFGKPYRAGEDSRPGAGTIESSPHNNIHTWAGDPTQENTEDMGNFYSAARDPIFFCHHSNVDRMWTIWKTIPGGIRRDISDRDWLNSEFLFYNENAELVRCKVRDCLDNRRLRYT…
SsuPPO4	ATGGCCTATAACCTTTCTCCTCTCACCACCTCCCCAATTGCTATTTCCACCTCCTATCTGTGCCCCTCAATCCTGAAAACACACGCTCCATTCGTAACTAGAAATCAAAGCCATGCCAATTTTCCTGCAGTTTCATGCAAAGCCAGAAAGGATGATCACCAGAACCCTTCCACGAGAAGGGATGTTCTCATTGGTCTAGGAGGTCTCTACGGGGCAACCAATCTCAGCGATCCATTTGCTTATGCCAAGCCAATCCAGCCTCCAGACATATCTGACTGTAGCGTAATATACGTGCCTGATCCTGAAAATCCCACCAACTGCTGCCCTCCATTAACCATGAAGATCATCGACTTCAAGCTCCCTTCTCCAAATGATCCATTACGAATCAGACGCCCTGCT…	ATGGCCTATAACCTTTCTCCTCTCACCACCTCCCCAATTGCTATTTCCACCTCCTATCTGTGCCCCTCAATCCTGAAAACACACGCTCCATTCGTAACTAGAAATCAAAGCCATGCCAATTTTCCTGCAGTTTCATGCAAAGCCAGAAAGGATGATCACCAGAACCCTTCCACGAGAAGGGATGTTCTCATTGGTCTAGGAGGTCTCTACGGGGCAACCAATCTCAGCGATCCATTTGCTTATGCCAAGCCAATCCAGCCTCCAGACATATCTGACTGTAGCGTAATATACGTGCCTGATCCTGAAAATCCCACCAACTGCTGCCCTCCATTAACCATGAAGATCATCGACTTCAAGCTCCCTTCTCCAAATGATCCATTACGAATCAGACGCCCTGCT…	MAYNLSPLTTSPIAISTSYLCPSILKTHAPFVTRNQSHANFPAVSCKARKDDHQNPSTRRDVLIGLGGLYGATNLSDPFAYAKPIQPPDISDCSVIYVPDPENPTNCCPPLTMKIIDFKLPSPNDPLRIRRPAHLVDDDYIAKYNKAIALMKQLPEDDPRNITQQANVHCVACDGGYHQAGMPDLNYQVHFSWLFFPWHRYYLYFYERILGKLIDDPTFALPFWNWDSPQGMQIPAFFADPTSAVYDPLRDKNHQPPKIIDLDFSGVDFPLPDPVQVASNLNVMYRQMVTANYPTLFLGRPYRAGDEPEPGAGSLEDVPHSTVHIWTGDADQPNRENMGVFYAAARDPIFFAHHGNIDRLWEVWKRLPGGKRKNFTDPDWLDTAFLFYDENANLVRVKI…
PtrPPO partial 1	ATGGGTACAATTGAGACGACGCCACACACTGAGATTCACTACTGGACCGGCGACCCCAATCAACTTAAACGGGAAAATATGGACAATTTCTACTCAGCAGGGAGAGATCCCATATTTTATTGTCATCACTCAGAACGTTAACCGAATGTGATACTTATGCAAGAAAAACCCGGAGGCAAGCGATAAGATATCGAGGATCCTGATTGGCTTAATTCAGAGTTTCTTTTCTGGGATGAGAATGAAGAGCTGGTTCGAGTAAAGGTTAAAGATACTCTTGACACCAAGAAGCTAAGATATGGCTTTCAAGATGTTCCTTTTCCTTGGCTGAAAACTAGACCAACACCAAAATTAACAAGGCAGGAAAAATCACGCCGTGCAGTGCATTCCCTGTTGTCTTGG…
PeuPPO partial 1	ATGGCTTCCTTTACCTCTCTTTCCTGTAGCATCCCTTTAGCAGCCTCCTCTTTCTTGCCTTCCCTCCCAGAAACACACCGAGTTCCCAGAATTGAAAAGCCAAAACGTCACCATATCCCGATTGTTTCTTGCAAATCAGGCAAAAATGATAACGAACAAAACCCTGCCACCAGAAGAGATCTGCTCATCGGTCTCGGTGGACTCTATGGAGCAACTAGACTTAGTGATCCATTTGCCTATGCTAACCCCATTGCACCCCCAGACTTAACCCAATGTGAGCTCGTTACCCTGCCATCCGAAAGTAATCCCACGAACTGTTGCCCTCAAACTTCCACAAAGATCAAAAACTTCGAATTCCCTTCTGCGTCCTCCCCAATGCGCATTAGGCCTGCTGCTCAT…
PeuPPO partial 2	ATGGCTAATACTACTTCTTTATCATTCTCCCCAACCACTTTTAGGAGCTCCTTCCTCCGCCCCTTCTCCCCTAGAGTACTCGAACATATTTCAACGCCTAGCACTGTTTCATGCAAAGCTACTAATGATCTCGATCCCAAAAAGCCTACCAACAGAAGAGATGTCCTCTTTGGTTTAGGAGGTCTTTATTATGCAAGCAGTACTCTTTGTGATGCACACGCCAATGATGCCAAGGCAGTCTCAGGTGTAAACAAAACCAGAAGAGGGAGAGGGGATTTCGGCCCTGGCAAGGCAACACAGGCAGGTGAAACAAAGAACATGGCATTGACAGCAATCAGCGCATTCCCTTTAGATTTAGATAAAGTGGTGAGTACTGAGGTTTCGAGGCCAAAGAAATCA…
PeuPPO partial 3	ATGGCTTCCTGTATCTCTCTTACCAGTAGCATCCCTTTAGCAGCCTGCTCTTTCTTGCCTTCATTCCCAGAAACACACCGAGTTTCCAGAATTACAAAGCCAAACCGTCACAATATCCCGATTGTTTCTTGCAAATCAGGCAAAAATGATAACGAACAAAACCCTACCACCAGAAGAGATCTGCTTATTGGTCTCGGTGGACTCTATGGAGCAACTAGTCTTAGTGATCCATTTGCCTATGCGAACCCCATTGCACCCCCAGACATAACCCAATGTGAGCTAGTTAACCTGCCATCCGAAAGTGACCCCTCGAACTGTTGCCCTCCAACATCCACAAAGATCAAGAACTTCGAATTCCCTTCTGCGTCCTCCCCAATGCGCATTAGGCCTGCTGCTCAT…
PeuPPO partial 4	AATCACCAACCTCCTGTATTGCTAGATCTTGATTATGCAGCGGGAGACCCCAACCCCACAAACGCAAATAAAGTATACTCTAGTAATCTTAGAGTAATGTACAAGCAAATGGTGTCTGGTGCAGCAAAACCAACACTCTTTTTTGGAAAACCATACCGTGCTGGTGACGATTCTCGTCCTGGAGCTGGGACGATTGAGAACAGCCCTCACAATAATATTCACAGATGGGCCGGTGATCCAACTCAAGAAAATACCGAAGACATGGGCAATTTTTACTCAGCTGCGAGAGATCCGATATTTTTTTGTCATCACTCAAATGTTGACCGAATGTGGACGATATGGAAGACTATACCTGGAGGAATTAGGAGGGATATCAGTGATCCTGATTGGCTTAATTCA…
PeuPPO partial 5	CCTTTCTGGAATTGGGATGCTCCCGCCGGCATGCAAATGCCAGCCATTTTAACTGACCCCAAACGACCACCTTCGCGACCCGGATCACCAACCTCCAACATTGTTTGATCTTAATTACACGAAAAGGAGATCCCAATCCAGACCCTACAAAAGCAGAGGAATTGTTCGCAAGGAATCTTAACGTAATGTATAGGCAAATGGTGTCCGGTGCCTCGAAGCCTATATCGTGCTTGTGATGATCCAAGTCCTGGAATGGGTACAATTGAGACGACGCCACACACTGAGATTCAATACTGGACCGGCGACCCCAATCAACTTAAACGGGAAAATATGGACAATTTCTACTCAGCAGGGAGATATCCCATATTTTATTGTCATCACTCAGAACGTTAACCGAAT…
PeuPPO partial 6	CCTTTCTGGAATTGGGATGCTCCCGCCGGCATGCAAATGCCAGCCATTTTAACTGACCCCTAATGACCACTTTATGACCCCCTTCGCGACCCGGATCACCAACCTCCAACATTGCTTGATCTTAATTACACGAAAAGGAGATCCCAATCCAGACCCTACCAAAGCAGAGGAATTGTTCGCAAGGAATCTTAACGTAATGTATAGGCAAACGGTGTCCGGTGCCTCGAAGCCTATATCGTGCTTGTGATGATCCAAGTCCTGGAATGGGTACAATTGAGACGACGCCACACACTGAGATTCACTACTGGACCGGCGACCCCAATCAACTTAAACGGGAAAATATGGACAATTTCTACTCAGCAGGGAGAGATCCCATATTTTATTGTCATCACTCAGAAC…
PeuPPO partial 7	ATGGCTCATACCTTAGCGTTCTCCCCATCGACTTCTAGGACCTCCTCCTTCTGCCCCTCCTCCCCAAAAGTATCCAACCATTCAACCCCTTGTGCTGTTTCAAGAAAAGCTACTAATGATCATGATCCTCGAAACCCTACCACAAGAAGAGATGTCATCCTTGGTTTAGGGGGCCTTTATTGTGCAAGCAGTATTCTTAGTGATGCTTATGTCAATGATGCTAAGCCAGTCTCAGCTGTAGAGAAAATCAGAGGAGGGGTAAGGGATTTTGATCACGGCAAGGTAGCACAAGCAGCTGAAACAAAGAATATGGTGCTAACACCAATCAGTTCATTCCCTTTAGATTTAGATAAAGTGATAAGTACTGAGGTTTCGAGGCCAAAGAAATCAAGAAGTAAG…
PeuPPO partial 8	TTCTGGAATTGGGATGCTCCCGCCGGCATGCAAATGCCAGCCATTTTAACTGACCCCAAACGACCACCTTCGCGACCCGGATCACCAACCTCCAACATTGTTTGATCATAATTAC
PeuPPO partial 9	CCTTTCTGGAATTGGGATGCTCCCGCCGGCATGCAAATGCCAGCCATTTTAACTGACCCCCTTCGCGACCCGGATCACCAACCTCCAACATTGCTTGATCTTACTTACACGAAAAGGAGATCCCAATCCAGACCCTACAAAAGCAGAGTGTTCGCAAGGAATCTTAACGTAATGTATAGGCAAATTGTGTCCAGTGCCTCGAAGCCTATATCGTGCTTGTGATGATCCAAGTCCTGGAATGGGTACAATTGAGACGACGCCACACAGTGAGATTCTCTACTGGACCGGCGATCCCAATCAACTTAAACGGGAAAATATGGACAATTTCTACTCTGCAGGGAGAGATCCCATATTTTATTGTCATCATTCAGAACGTTAACCGAATGTGATACTTATGGA…
SpuPPO partial 1	GCAATATATTTTTATATATATATATATATAGAGAGAGAGAGAGAGAGAGAGAGAGAGAGAGAGAGAGAGAGAGAGAGAGAGATATTTTGATGCTTTGCTAGCCTTTATCTTGAATAGAGAAATAATCCATGGAGTGTTATCCTATATCTGCCCATTAAAATATTTGAAACCATGGCTCATATCTATAGATTATCTTCTTTAGCACTCACCCCAAGCTCTTTTAGGACCTCCTCCCGAAAAGTATCCAGCCATTCAATCCCTAGATCTGTTTCAAGCAAAGCTACTAATGATCCTCAAAACCCTACCACAAGAAGAGATGTCATCTTTGGTTTAGGAGGCCTGTATTACGGAAGCAGTGTTCTTAGCGATGCTAAGGCAGTCTCATCTCTAGACAAAACC…
SsuPPO partial 1	AGTCTTCCCGACGATGATCCACGTAGCTTCAAGAACCAGGCTAACGTCCATTGTGCTTACTGTGATGGTGCGTATCACCAAGCAGGCTTCCCGGATTTAGACCTTCAAGTTCACTTCTCGTGGCTCTTTTTTCCCTGGCATAGACTCTATTTATACTTCTATGAAAGAATCTTGGGTGAACTGATTGATGATCCGACTTTCGCTTTGCCTTTCTGGAATTGGGATGCCCCTGCCGGCATGCAAATGCCAGCCATTTTTACCGACCCCAAATCACCGCTTTATGACCCACTTCGAGACCCGGATCACCAACCTCCGACGTTGCTCGATCTTAATTACGCGAAAGGAGATCCCAACCCGGACTCTGCAAAAGCAGAGGAGTTGTTTGCGAGCAATCTTAAC…
SsuPPO partial 2	GTGATGTACAGGCAAATGGTGTCCGGTGCCTCGAAGCCTACTCTCTTTTTTGGAAAACCATATCGTGCTGGTGATGATCCAAATCCTGGAATGGGTACAATTGAGACCACGCCACACTCTGAGATTCACTACTGGGCCGGCGACCCCAAGCAACCTAACCGGGAAAATATGGGCAATTTCTACTCGGCAGGGAAAGATCCCATATTTTTTTGTCATCACTCGAACGTCGACCGAATGTGGAACTTATGGAAAAAAATACCTGGCGGCAAGCGAAAGGATATCGAGGATCCTGACTGGCTTAATTCAGAGTTTCTTTTCTGGGATGAGAAGAAAGAGTTGGTTCGAGCTAAGGTTAAAGATACTCTTGACACTACAAAGCTAAGATATGGCTTTCAAGAT…
SsuPPO partial 3	GACACGTCTGAGTTTGCAGGAAGTTTCGTTAATCTGCCTCACAAGCATGCAAAAAAATCAAAGACAACTCTGGTACTGGGGATTACAAGATTGCTGGAAGATTTAGAAGCAGAAGGTGACGACACCCTTGTGGTGACTCTAGTGCCTCGGTCTGGTGGTGATCTTGTTACCATTAACAGTGTCAAGATTGAGTTTGTCGCTGACTGA
SsuPPO partial 4	CCCTCGAACTGCTGCCCCCCGACATCCACGAAGATCAAAAACTTCAAATTTCCTCCTGCATCGTCCCCGATGCGGATGAGGCGTGCTGCTCACTTAGTTGATAGTGCCTACGTAGCCAAGTACGCCAAAGCCATTGCAATGATGAAAAGTCTTCCCGACGATGATCCACGTAGCTTCAAGAACCAGGCTAACGTCCATTGTGCTTACTGTGATGGTGCGTATCACCAAGCAGGCTTCCCGGATTTAGACCTTCAAGTTCACTTCTCGTGGCTCTTTTTTCCCTGGCATAGACTCTATTTATACTTCTATGAAAGAATCTTGGACTAAGCTAAGATATGGCTTTCAAGATGTTCCTATTCCTTGGCTGATAACTAAACCGACGCCAAAGCTAACAAGGAA…
SsuPPO partial 5	AGTCTTCCTGACGATGATCCACGTAGCTTCAAGAACCAAGCTAACGTCCATTGTGCTTACTGTGATGGTGCGTATCACCAAGCAGGCTTCCCGGATTTAGACCTTCAAGTTCACTTCTCGTGGCTCTTTTTTCCCTGGCATAGACTCTATTTATACTTCTATGAAAGAATCTTGGGTGAACTGATTGATGATCCGACTTTCGCTTTGCCTTTCTGGAATTGGGATGCCCCTGCCGGCATGCAAATGCCAGCCATTTTTACCGACCCCAAATCACCGCTTTATGACCCACTTCGAGACCCGGATCACCAACCTCCGACGTTGCTCGATCTTAATTACGCGAAAGGAGATCCCAACCCGGACCCTGCAAAAGCAGAGGAGTTGTTTGCAAGCAATCTTAAC…
SsuPPO partial 6	AGTCTTCCCGACGATGATCCACGTAGCTTCAAGAACCAGGCTAACGTCCATTGTGCTTACTGTGATGGTGCGTATCACCAAGCAGGCTTCCCGGATATAGACCTTCAAGTTCACTTCTCGTGGCTCTTTTTTCCCTGGCATAGACTCTATTTATACTTCTATGAAAGAATCTTGGGTGAACTGATTGATGATCCGACTTTCGCTTTGCCTTTCTGGAATTGGGATGCCCCTGCCGGCATGCAAATGCCAGCCATTTTTACCGACCCCAAATCACCGCTTTATGACCCACTTCGAGACCCGGATCACCAACCTCCGACGTTGCTCGATCTTAATTACGCGAAAGGAGATCCCAACCCGGACCCTGCAAAAGCAGAGGAGTTGTTTGCTAGCAATCTTAAC…
SsuPPO partial 7	CGTGAACAAGTCCGAAGAACCAAAAAAGAGAAGGACGAAGAGGAAGAGATCCTGGTTGTGCATGGGATTGCTGTCCCGGAGGAAAGATACGTTAAATTTGATGTTTATGTAAACGTAGTTAATGAGACGATTATGAATCCGAGGTTCAGGGAATTTGCAGGAACCTTTGTTCACATTGATCCAGGTGTGATCAGGGTAGCAAGGGAGGCAATCTTGAAACTCTCAGAAAGAAGACTGATCTTAAGTTTAGAAGATTTGGAGGCAGATGGAGATGATATCATATGGGTGACATCAGTGTCGAGGAGTAAAGGATGCATTAATGCGATAGTTGATGGGTTAAGGATTGAGTATATT
SsuPPO partial 8	ATGGAAGCGAAGAAATTGGGCCTGGTCCTCGGCATAAGCACTATTGTGGCAGCTTTTACTATGATTCTTCACCTCCTTGAAGCACCACAAGTCCAGCATGCGCTTCTGGGGTAGGTTTTTTTTTCTAATGGTCCTTGTCACCTCAAGCCACTTTCTCTCAATTAGCTGGTTCTACTACATATTCAAAATCTCTAATAATTAAGTTGCTAATACTTCCAGGGAATTAAATTTCATAATACCAGCCATGCTAAAAGGAGCCTCGTCTTCAGGGAAGTATCAACAGGGAAAAGCTGGAGTTCTTTTGCCAAATCTAACATCGTGCCATGAATCTATGGGTCGCTCTGATCTTCCTGTTTACTGCTGCCCACCAATGAATCAATCAGATGTTGCTTTTATTGA…
SsuPPO partial 9	ATGGAAGCAAAGAAATTGGGCCTGGTCCTCGGCATAAGCACTATTGTTGCAGCTTTTACTATGATTCTTCACCTCCTTGAAGCACCACAAGTCCAGCATGCGCTTCTGGGGTAGGTTTTTTTTCTAAAGGTCCTTGTCACCTCAAGCCACTTTCTCTCAATTAGCTGGTTCTACTACATATTCAAAATCTCTAATAATTAAGTTGCTAATACTTCCAGGGAATTCAATTTCATAATACCAGCCATGCTAAAAGGAGCCTCGTCTTCAGGGAAGTATCAACAGGGAAAAGCTGGAGTTCTTTTGCCAAATCTAACATCGTGCCATGAATCTATGGGTCGCTCTGATCTTCCTGTTTACTGCTGCCCACCAATGAATCAATCAGATGTTGCTTTTATTGAT…
SsuPPO partial 10	TGGACGAAGCTCCATGGGAACAAGGTTATCACTGATCCTGATTGGCTAGACTCCTCCTTTTTCTTTTATGACGAGAAACTGCAGCTCAATAAAATCAAAATTCGCGATGTGCTGAGTATCACAAGGCTGAGATATGCGTATGAGAAGGTCGATTTCCCATGGCTTAATAACCGTCCTAGGCCTTCCGTTCCACTAGAAGTCGCCCGTAACGTGCTAAAGACGAGGCAAAATGCGAAGCTGCAAAGGAACGGCCGATTTCTAGACTCTACCTTAAGAACAAGGGTCAATAGGCCAAAACTCCGAAGAACCAAAAAAGAGAAGGACGAGGAGGAAGAGATCCTGGTTGTGCATGGGATTGATGTCCCGGAGGAAAGATACGTTAAGTTTGATGTTTATGTA…
SsuPPO partial 11	ATGGCTTCCTGCATTTCTCTTTCCAGCACCATGAATCTCTCCACCTCCTCTTTCTTGCCTTCCTTCTCAAAAACACACCAAATTTCCAGAATAGAAAAGCCAAACCGTCACTCTATCCCCATTGTTTCTTGCAAATCAGGCAAGAAAGATGATGATGAACAGAACCCAGCCACCAGAAGAGATCTGCTCGTTGGTCTCGGTGGACTCTGTGGAGCAACCAGTCTTAGGGATCCGTTTGCCTTTGCTAAACCAATTGCAACCCCAGACTTAACCCAGTGCGAGTTGGTTGATCTGCCATCTGAAAGTCAGCCCTCGAACTGCTGCCCCCCG
SsuPPO partial 12	ATGGCTTCCTGGATTTCCCTTTCCAGTACCATGAACTTATCCACCTCCTCTTTCTTGCCTTCCTTCTCAAAAACACACCAAATTTCCAGAATAGAAAAGCCAAACCGTCACCGTATCCCCATTGTTTCTTGCAAATCAGGCAAGAAAGATGATGATGAACAGAACCCAGCCACCAGAAGAGATCTGCTCGTTGGTCTCGGTGGACTCTGTGGAGCCACCAGTCTTAGCGATCCATTTGCCCTTGCTAAACCAATCGCACCCCCGGACCTAACCCAGTGCGAGGCAGTTGATCTGCCATCTGAAAGTCACCCCTCGAACTGCTGCCCCCCG
SsuPPO partial 13	ATGGCCTATAGCCTTTCTCCTCACACCACCACCCCAACTGCTATTTCCACCTCCTCTCTGTGCCCCTCAATCCTGAAAACACATGCTCCATTTGTAACTAGAAATCAAAGCCATGCCAATTTTCCTACAGTTTCATGCAAAGCCAGAAATGATGACCACCAGAACCCTTCCACGAGAAGGGATGTCCTCATTGGCCTAGGAGGTCTCTATGGGGCAACCAATCTCAGCGATCCATTTGCTTATGCTAAGCCAATCCAGCCTCCAGACATATCTGACTGTAGCGTGATT
SsuPPO partial 14	GGCAAGAAAGATGATGATGAACAGAACCCAGCCACCAGAAGAGATCTGCTCGTTGGTCTCGGTGGACTCTGTGGAGCAACCAGTCTTAGGGATCCGTTTGCCTTTGCTAAACCAATTGCAACCCCAGACTTAACCCAGTGCGAGTTGGTTGATCTGCCATCTGAAAGTCAGCCCTCGAACTGCTGCCCCCCGACA
SsuPPO partial 15	ATGGAAGCGAAGAAATTGGGCCTGGTCCTCGGCATAAGCACTATTGTGGCAGCTTTTACTATGATTCTTCACCTCCTTGAAGCACCACAAGTCCAGATCCTTCACCTCTTTTGCTAAATTTAACATCGTGCCATGAATCTATGCGTCGCTCTGATCTTCCTGTTTATTGCTCTGATCTTCCTGGCACCTTAGAGCTGCCCCCTCACAACACTGCATAAGTGGGTAGGGAGCAATTTGAATCCGGGATATGGACCCTATTTTCTATCCACACCATCCCAATATCGATAGTCTTTGGGACGTCTGGACGACACTCTATGGGAACAAGGTTATCACTGATCCTGGCTAGACTCTTCCCTTTTCTTTTATGACGAGAAATTGCAGCTCAATAAATCAAAATTC…
